# Supplementary material for: Spatial genetic structure within populations and management implications of the South American species Acacia aroma (Fabaceae)
Source: PLoS One. 2018 Feb 1;13(2):e0192107. doi: 10.1371/journal.pone.0192107 (PMC5794153; doi:10.1371/journal.pone.0192107)
Supplement: S1 Table — Sample size (N); frequency of the AFLP fragment or marker (freq_frag); estimated frequency of the null allele (freq_-all); estimated variance of the frequency of the null allele (var_-all). (XLSX) [file pone.0192107.s001.xlsx]

## Sheet: frec alelicas
Allele frequencies for the 401 AFLP loci analysed in Acacia aroma populations.
population	Total	LA				MI				QUI				RO				SJ				TA
locus	freq_frag	N	freq_frag	freq_-all	var_-all	N	freq_frag	freq_-all	var_-all	N	freq_frag	freq_-all	var_-all	N	freq_frag	freq_-all	var_-all	N	freq_frag	freq_-all	var_-all	N	freq_frag	freq_-all	var_-all
C2-1	0.17105	50	0.08	0.95669	0.00043	20	0.15	0.91696	0.00185	50	0	0.99332	0.0001	22	0.54545	0.68844	0.00539	17	0	0.99066	0.00026	11	0.63636	0.63127	0.01176
C2-2	0.60526	50	0.14	0.92521	0.00071	20	0.9	0.35364	0.00978	50	0.625	0.6208	0.00452	22	0.90909	0.37016	0.00861	17	1	0.1637	0.01062	11	0.90909	0.38856	0.0159
C2-3	0.09211	50	0.02	0.98717	0.00013	20	0.05	0.96763	0.00074	50	0	0.99332	0.0001	22	0.54545	0.68844	0.00539	17	0	0.99066	0.00026	11	0	0.98879	0.00044
C2-4	0.54605	50	0.06	0.96696	0.00033	20	0.45	0.74456	0.00517	50	0.9375	0.29151	0.0065	22	0.77273	0.51311	0.00749	17	0.82353	0.43969	0.01072	11	0.90909	0.38856	0.0159
C2-5	0.30263	50	0.02	0.98717	0.00013	20	0.85	0.41552	0.00937	50	0.03125	0.97807	0.00032	22	0.59091	0.65712	0.00582	17	0.52941	0.68894	0.00714	11	0.45455	0.75094	0.00859
C2-6	0.41447	50	0.06	0.96696	0.00033	20	0.35	0.80613	0.00407	50	0.8125	0.45283	0.0058	22	0.45455	0.74715	0.00454	17	0.70588	0.55298	0.00935	11	0.45455	0.75094	0.00859
C2-7	0.625	50	0.4	0.7741	0.00196	20	0.9	0.35364	0.00978	50	0.375	0.79114	0.00276	22	0.90909	0.37016	0.00861	17	1	0.1637	0.01062	11	0.72727	0.562	0.01328
C2-8	0.36184	50	0.88	0.3539	0.0042	20	0	0.992	0.00019	50	0.03125	0.97807	0.00032	22	0.22727	0.8769	0.00238	17	0	0.99066	0.00026	11	0.45455	0.75094	0.00859
C2-9	0.5	50	0.74	0.51329	0.00358	20	0.5	0.71178	0.00572	50	0.09375	0.94684	0.00076	22	0.40909	0.77484	0.00411	17	0.76471	0.49954	0.01006	11	0.36364	0.80415	0.00698
C2-10	0.625	50	0.92	0.29289	0.00435	20	0.85	0.41552	0.00937	50	0.0625	0.96258	0.00053	22	0.45455	0.74715	0.00454	17	1	0.1637	0.01062	11	0.27273	0.85405	0.00535
C2-11	0.32895	50	0.18	0.90361	0.0009	20	0	0.992	0.00019	50	0.84375	0.41834	0.006	22	0.18182	0.90061	0.00195	17	0.17647	0.90137	0.00256	11	0.63636	0.63127	0.01176
C2-12	0.86842	50	1	0.08835	0.00371	20	0.85	0.41552	0.00937	50	0.96875	0.23469	0.00656	22	0.77273	0.51311	0.00749	17	0.47059	0.72865	0.00638	11	0.81818	0.483	0.01471
C2-13	0.28947	50	0.02	0.98717	0.00013	20	0.6	0.64123	0.0068	50	0.0625	0.96258	0.00053	22	0.45455	0.74715	0.00454	17	0.88235	0.37042	0.01129	11	0.36364	0.80415	0.00698
C2-14	0.49342	50	0.96	0.2154	0.00443	20	0.05	0.96763	0.00074	50	0.40625	0.77191	0.00298	22	0.40909	0.77484	0.00411	17	0	0.99066	0.00026	11	0.36364	0.80415	0.00698
C2-15	0.57895	50	0.56	0.66425	0.00272	20	0.7	0.56189	0.00787	50	0.34375	0.80992	0.00254	22	0.72727	0.55263	0.00708	17	0.58824	0.64679	0.00788	11	0.81818	0.483	0.01471
C2-16	0.20395	50	0.1	0.94633	0.0005	20	0.2	0.89055	0.00241	50	0.1875	0.89794	0.00143	22	0.13636	0.92372	0.00151	17	0.41176	0.76631	0.00562	11	0.54545	0.69368	0.01019
C2-17	0.43421	50	0.16	0.91447	0.0008	20	0.65	0.60286	0.00734	50	0.34375	0.80992	0.00254	22	0.59091	0.65712	0.00582	17	0.82353	0.43969	0.01072	11	0.63636	0.63127	0.01176
C2-18	0.26316	50	0.1	0.94633	0.0005	20	0.45	0.74456	0.00517	50	0.125	0.93082	0.00099	22	0.40909	0.77484	0.00411	17	0.35294	0.80221	0.00486	11	0.63636	0.63127	0.01176
C2-19	0.23026	50	0.44	0.74815	0.00215	20	0.2	0.89055	0.00241	50	0.09375	0.94684	0.00076	22	0.18182	0.90061	0.00195	17	0.05882	0.96182	0.00102	11	0.09091	0.94601	0.00209
C2-20	0.23026	50	0.02	0.98717	0.00013	20	0.6	0.64123	0.0068	50	0	0.99332	0.0001	22	0.45455	0.74715	0.00454	17	0.41176	0.76631	0.00562	11	0.45455	0.75094	0.00859
C2-21	0.14474	50	0.16	0.91447	0.0008	20	0.05	0.96763	0.00074	50	0.1875	0.89794	0.00143	22	0.18182	0.90061	0.00195	17	0.05882	0.96182	0.00102	11	0.18182	0.9012	0.00372
C2-22	0.42105	50	0.18	0.90361	0.0009	20	0.7	0.56189	0.00787	50	0.21875	0.88104	0.00166	22	0.63636	0.62423	0.00625	17	0.88235	0.37042	0.01129	11	0.45455	0.75094	0.00859
C2-23	0.25	50	0.12	0.93582	0.0006	20	0.3	0.83522	0.00351	50	0.375	0.79114	0.00276	22	0.27273	0.85253	0.00282	17	0.11765	0.93209	0.0018	11	0.54545	0.69368	0.01019
C2-24	0.32237	50	0.04	0.97712	0.00023	20	0.25	0.86333	0.00296	50	0.625	0.6208	0.00452	22	0.63636	0.62423	0.00625	17	0.11765	0.93209	0.0018	11	0.54545	0.69368	0.01019
C2-25	0.21711	50	0.44	0.74815	0.00215	20	0.2	0.89055	0.00241	50	0	0.99332	0.0001	22	0.09091	0.94626	0.00108	17	0.23529	0.86958	0.00333	11	0.09091	0.94601	0.00209
C2-26	0.09868	50	0.04	0.97712	0.00023	20	0.05	0.96763	0.00074	50	0.1875	0.89794	0.00143	22	0.22727	0.8769	0.00238	17	0	0.99066	0.00026	11	0.09091	0.94601	0.00209
C2-27	0.18421	50	0.1	0.94633	0.0005	20	0.1	0.94264	0.0013	50	0	0.99332	0.0001	22	0.36364	0.80157	0.00368	17	0.29412	0.83657	0.0041	11	0.72727	0.562	0.01328
C2-28	0.42105	50	0.82	0.4295	0.00394	20	0.1	0.94264	0.0013	50	0.125	0.93082	0.00099	22	0.54545	0.68844	0.00539	17	0.05882	0.96182	0.00102	11	0.36364	0.80415	0.00698
C2-29	0.51974	50	0.94	0.25705	0.00441	20	0.55	0.67742	0.00626	50	0.125	0.93082	0.00099	22	0.22727	0.8769	0.00238	17	0.64706	0.60171	0.00862	11	0.09091	0.94601	0.00209
C2-30	0.32237	50	0.96	0.2154	0.00443	20	0	0.992	0.00019	50	0	0.99332	0.0001	22	0	0.9898	0.00021	17	0	0.99066	0.00026	11	0.09091	0.94601	0.00209
C2-31	0.13816	50	0.18	0.90361	0.0009	20	0	0.992	0.00019	50	0.15625	0.91453	0.0012	22	0.22727	0.8769	0.00238	17	0	0.99066	0.00026	11	0.18182	0.9012	0.00372
C2-32	0.63158	50	1	0.08835	0.00371	20	0.05	0.96763	0.00074	50	1	0.15972	0.00628	22	0.31818	0.82744	0.00325	17	0.11765	0.93209	0.0018	11	0.36364	0.80415	0.00698
C2-33	0.48026	50	0.7	0.55042	0.00339	20	0.6	0.64123	0.0068	50	0.0625	0.96258	0.00053	22	0.36364	0.80157	0.00368	17	0.88235	0.37042	0.01129	11	0.09091	0.94601	0.00209
C2-34	0.11184	50	0	0.99714	3e-05	20	0	0.992	0.00019	50	0.0625	0.96258	0.00053	22	0.45455	0.74715	0.00454	17	0	0.99066	0.00026	11	0.45455	0.75094	0.00859
C2-35	0.92105	50	0.82	0.4295	0.00394	20	0.95	0.27864	0.01001	50	0.96875	0.23469	0.00656	22	1	0.23086	0.0089	17	1	0.1637	0.01062	11	0.90909	0.38856	0.0159
C2-36	0.19737	50	0.1	0.94633	0.0005	20	0.4	0.77596	0.00462	50	0	0.99332	0.0001	22	0.09091	0.94626	0.00108	17	0.76471	0.49954	0.01006	11	0.18182	0.9012	0.00372
C2-37	0.42105	50	0.02	0.98717	0.00013	20	0.55	0.67742	0.00626	50	0.84375	0.41834	0.006	22	0.36364	0.80157	0.00368	17	0.94118	0.28521	0.01161	11	0.09091	0.94601	0.00209
C2-38	0.20395	50	0.04	0.97712	0.00023	20	0.2	0.89055	0.00241	50	0.1875	0.89794	0.00143	22	0.68182	0.58952	0.00667	17	0.05882	0.96182	0.00102	11	0.27273	0.85405	0.00535
C2-39	0.28947	50	0.04	0.97712	0.00023	20	0.95	0.27864	0.01001	50	0	0.99332	0.0001	22	0.31818	0.82744	0.00325	17	0.82353	0.43969	0.01072	11	0.18182	0.9012	0.00372
C2-40	0.40789	50	0.54	0.67895	0.00263	20	0.6	0.64123	0.0068	50	0.03125	0.97807	0.00032	22	0.27273	0.85253	0.00282	17	0.76471	0.49954	0.01006	11	0.27273	0.85405	0.00535
C2-41	0.50658	50	0.96	0.2154	0.00443	20	0.25	0.86333	0.00296	50	0.59375	0.64456	0.00431	22	0.04545	0.96827	0.00065	17	0.05882	0.96182	0.00102	11	0.27273	0.85405	0.00535
C2-42	0.40132	50	0.66	0.5852	0.0032	20	0	0.992	0.00019	50	0.75	0.51493	0.00539	22	0.09091	0.94626	0.00108	17	0	0.99066	0.00026	11	0.18182	0.9012	0.00372
C2-43	0.41447	50	0.44	0.74815	0.00215	20	0.35	0.80613	0.00407	50	0.09375	0.94684	0.00076	22	0.81818	0.47028	0.00789	17	0.23529	0.86958	0.00333	11	0.81818	0.483	0.01471
C2-44	0.15132	50	0	0.99714	3e-05	20	0.05	0.96763	0.00074	50	0.03125	0.97807	0.00032	22	0.54545	0.68844	0.00539	17	0	0.99066	0.00026	11	0.81818	0.483	0.01471
C2-45	0.24342	50	0.3	0.83546	0.00147	20	0.35	0.80613	0.00407	50	0.0625	0.96258	0.00053	22	0.36364	0.80157	0.00368	17	0.29412	0.83657	0.0041	11	0	0.98879	0.00044
C2-46	0.48684	50	0.86	0.38077	0.00412	20	0.35	0.80613	0.00407	50	0.1875	0.89794	0.00143	22	0.54545	0.68844	0.00539	17	0	0.99066	0.00026	11	0.54545	0.69368	0.01019
C2-47	0.13816	50	0	0.99714	3e-05	20	0	0.992	0.00019	50	0.28125	0.84623	0.0021	22	0.36364	0.80157	0.00368	17	0	0.99066	0.00026	11	0.36364	0.80415	0.00698
C2-48	0.70395	50	0.96	0.2154	0.00443	20	0.75	0.5177	0.00839	50	0.5	0.71109	0.00365	22	0.5	0.71839	0.00497	17	0.88235	0.37042	0.01129	11	0.18182	0.9012	0.00372
C2-49	0.31579	50	0.82	0.4295	0.00394	20	0	0.992	0.00019	50	0	0.99332	0.0001	22	0.13636	0.92372	0.00151	17	0	0.99066	0.00026	11	0.36364	0.80415	0.00698
C2-50	0.27632	50	0.16	0.91447	0.0008	20	0.15	0.91696	0.00185	50	0.75	0.51493	0.00539	22	0.13636	0.92372	0.00151	17	0.23529	0.86958	0.00333	11	0	0.98879	0.00044
C2-51	0.40789	50	0.62	0.61804	0.00301	20	0.05	0.96763	0.00074	50	0.0625	0.96258	0.00053	22	0.68182	0.58952	0.00667	17	0.29412	0.83657	0.0041	11	0.72727	0.562	0.01328
C2-52	0.35526	50	0	0.99714	3e-05	20	0.85	0.41552	0.00937	50	0.3125	0.82827	0.00231	22	0.40909	0.77484	0.00411	17	1	0.1637	0.01062	11	0.09091	0.94601	0.00209
C2-53	0.25	50	0.02	0.98717	0.00013	20	0.3	0.83522	0.00351	50	0	0.99332	0.0001	22	0.90909	0.37016	0.00861	17	0.23529	0.86958	0.00333	11	0.63636	0.63127	0.01176
C2-54	0.25	50	0.24	0.8702	0.00118	20	0.05	0.96763	0.00074	50	0.15625	0.91453	0.0012	22	0.54545	0.68844	0.00539	17	0	0.99066	0.00026	11	0.72727	0.562	0.01328
C2-55	0.25658	50	0.04	0.97712	0.00023	20	0.6	0.64123	0.0068	50	0.125	0.93082	0.00099	22	0.27273	0.85253	0.00282	17	0.58824	0.64679	0.00788	11	0.45455	0.75094	0.00859
C2-56	0.23684	50	0.02	0.98717	0.00013	20	0.55	0.67742	0.00626	50	0.03125	0.97807	0.00032	22	0.22727	0.8769	0.00238	17	0.82353	0.43969	0.01072	11	0.36364	0.80415	0.00698
C2-57	0.10526	50	0.22	0.88148	0.00109	20	0.1	0.94264	0.0013	50	0	0.99332	0.0001	22	0.09091	0.94626	0.00108	17	0.05882	0.96182	0.00102	11	0	0.98879	0.00044
C2-58	0.125	50	0.1	0.94633	0.0005	20	0.15	0.91696	0.00185	50	0	0.99332	0.0001	22	0.31818	0.82744	0.00325	17	0.11765	0.93209	0.0018	11	0.18182	0.9012	0.00372
C2-59	0.22368	50	0.04	0.97712	0.00023	20	0.4	0.77596	0.00462	50	0.0625	0.96258	0.00053	22	0.27273	0.85253	0.00282	17	0.58824	0.64679	0.00788	11	0.54545	0.69368	0.01019
C2-60	0.51974	50	0.94	0.25705	0.00441	20	0.1	0.94264	0.0013	50	0.84375	0.41834	0.006	22	0.04545	0.96827	0.00065	17	0.11765	0.93209	0.0018	11	0	0.98879	0.00044
C2-61	0.14474	50	0.02	0.98717	0.00013	20	0.15	0.91696	0.00185	50	0.3125	0.82827	0.00231	22	0.09091	0.94626	0.00108	17	0.29412	0.83657	0.0041	11	0.09091	0.94601	0.00209
C2-62	0.30263	50	0.02	0.98717	0.00013	20	0.7	0.56189	0.00787	50	0	0.99332	0.0001	22	0.63636	0.62423	0.00625	17	0.88235	0.37042	0.01129	11	0.18182	0.9012	0.00372
C2-63	0.34211	50	0.02	0.98717	0.00013	20	0.15	0.91696	0.00185	50	0.5625	0.66747	0.00409	22	0.81818	0.47028	0.00789	17	0.23529	0.86958	0.00333	11	0.72727	0.562	0.01328
C2-64	0.17105	50	0.14	0.92521	0.00071	20	0.2	0.89055	0.00241	50	0	0.99332	0.0001	22	0.27273	0.85253	0.00282	17	0.35294	0.80221	0.00486	11	0.27273	0.85405	0.00535
C2-65	0.25	50	0.04	0.97712	0.00023	20	0.2	0.89055	0.00241	50	0.03125	0.97807	0.00032	22	0.86364	0.42317	0.00827	17	0.29412	0.83657	0.0041	11	0.63636	0.63127	0.01176
C2-66	0.125	50	0.24	0.8702	0.00118	20	0	0.992	0.00019	50	0.125	0.93082	0.00099	22	0.09091	0.94626	0.00108	17	0	0.99066	0.00026	11	0.09091	0.94601	0.00209
C2-67	0.09868	50	0.08	0.95669	0.00043	20	0	0.992	0.00019	50	0.25	0.86381	0.00188	22	0.04545	0.96827	0.00065	17	0.05882	0.96182	0.00102	11	0.09091	0.94601	0.00209
C2-68	0.13816	50	0	0.99714	3e-05	20	0.4	0.77596	0.00462	50	0.03125	0.97807	0.00032	22	0.04545	0.96827	0.00065	17	0.64706	0.60171	0.00862	11	0	0.98879	0.00044
C2-69	0.42763	50	0.92	0.29289	0.00435	20	0	0.992	0.00019	50	0.09375	0.94684	0.00076	22	0.68182	0.58952	0.00667	17	0	0.99066	0.00026	11	0.09091	0.94601	0.00209
C2-70	0.18421	50	0.42	0.76124	0.00206	20	0.05	0.96763	0.00074	50	0.0625	0.96258	0.00053	22	0.09091	0.94626	0.00108	17	0	0.99066	0.00026	11	0.18182	0.9012	0.00372
C2-71	0.625	50	0.96	0.2154	0.00443	20	0.85	0.41552	0.00937	50	0.125	0.93082	0.00099	22	0.36364	0.80157	0.00368	17	1	0.1637	0.01062	11	0.09091	0.94601	0.00209
C2-72	0.15789	50	0.02	0.98717	0.00013	20	0	0.992	0.00019	50	0.71875	0.54334	0.00517	22	0	0.9898	0.00021	17	0	0.99066	0.00026	11	0	0.98879	0.00044
C2-73	0.21053	50	0.02	0.98717	0.00013	20	0.2	0.89055	0.00241	50	0.21875	0.88104	0.00166	22	0.63636	0.62423	0.00625	17	0.29412	0.83657	0.0041	11	0.09091	0.94601	0.00209
C2-74	0.44737	50	0.08	0.95669	0.00043	20	0.95	0.27864	0.01001	50	0.03125	0.97807	0.00032	22	1	0.23086	0.0089	17	0.70588	0.55298	0.00935	11	0.90909	0.38856	0.0159
C2-75	0.15789	50	0.1	0.94633	0.0005	20	0.35	0.80613	0.00407	50	0	0.99332	0.0001	22	0.09091	0.94626	0.00108	17	0.52941	0.68894	0.00714	11	0.09091	0.94601	0.00209
C2-76	0.57895	50	0.8	0.45191	0.00386	20	0.55	0.67742	0.00626	50	0.75	0.51493	0.00539	22	0.31818	0.82744	0.00325	17	0.23529	0.86958	0.00333	11	0.18182	0.9012	0.00372
C2-77	0.14474	50	0	0.99714	3e-05	20	0.6	0.64123	0.0068	50	0	0.99332	0.0001	22	0.09091	0.94626	0.00108	17	0.47059	0.72865	0.00638	11	0	0.98879	0.00044
C2-78	0.10526	50	0.06	0.96696	0.00033	20	0.3	0.83522	0.00351	50	0.09375	0.94684	0.00076	22	0.09091	0.94626	0.00108	17	0.05882	0.96182	0.00102	11	0.09091	0.94601	0.00209
C2-79	0.33553	50	0.36	0.79921	0.00177	20	0.55	0.67742	0.00626	50	0.125	0.93082	0.00099	22	0.27273	0.85253	0.00282	17	0.58824	0.64679	0.00788	11	0.18182	0.9012	0.00372
C2-80	0.10526	50	0.02	0.98717	0.00013	20	0	0.992	0.00019	50	0.0625	0.96258	0.00053	22	0.22727	0.8769	0.00238	17	0.11765	0.93209	0.0018	11	0.54545	0.69368	0.01019
C2-81	0.63816	50	0.78	0.47325	0.00376	20	0.6	0.64123	0.0068	50	0.25	0.86381	0.00188	22	0.68182	0.58952	0.00667	17	0.94118	0.28521	0.01161	11	0.63636	0.63127	0.01176
C2-82	0.30263	50	0.28	0.8472	0.00137	20	0.65	0.60286	0.00734	50	0.03125	0.97807	0.00032	22	0.13636	0.92372	0.00151	17	0.82353	0.43969	0.01072	11	0.09091	0.94601	0.00209
C2-83	0.13158	50	0.3	0.83546	0.00147	20	0	0.992	0.00019	50	0.15625	0.91453	0.0012	22	0	0.9898	0.00021	17	0	0.99066	0.00026	11	0	0.98879	0.00044
C2-84	0.21053	50	0	0.99714	3e-05	20	0.15	0.91696	0.00185	50	0.03125	0.97807	0.00032	22	0.86364	0.42317	0.00827	17	0.05882	0.96182	0.00102	11	0.72727	0.562	0.01328
C2-85	0.17763	50	0	0.99714	3e-05	20	0.05	0.96763	0.00074	50	0	0.99332	0.0001	22	0.81818	0.47028	0.00789	17	0	0.99066	0.00026	11	0.72727	0.562	0.01328
C2-86	0.16447	50	0.44	0.74815	0.00215	20	0	0.992	0.00019	50	0	0.99332	0.0001	22	0.04545	0.96827	0.00065	17	0	0.99066	0.00026	11	0.18182	0.9012	0.00372
C2-87	0.16447	50	0.02	0.98717	0.00013	20	0.4	0.77596	0.00462	50	0	0.99332	0.0001	22	0.18182	0.90061	0.00195	17	0.64706	0.60171	0.00862	11	0.09091	0.94601	0.00209
C2-88	0.49342	50	0.98	0.16376	0.00435	20	0	0.992	0.00019	50	0.8125	0.45283	0.0058	22	0	0.9898	0.00021	17	0	0.99066	0.00026	11	0	0.98879	0.00044
C2-89	0.19737	50	0.04	0.97712	0.00023	20	0.2	0.89055	0.00241	50	0.09375	0.94684	0.00076	22	0.27273	0.85253	0.00282	17	0.76471	0.49954	0.01006	11	0.18182	0.9012	0.00372
C2-90	0.19079	50	0.02	0.98717	0.00013	20	0.55	0.67742	0.00626	50	0	0.99332	0.0001	22	0.27273	0.85253	0.00282	17	0.64706	0.60171	0.00862	11	0	0.98879	0.00044
C2-91	0.48684	50	0.84	0.40587	0.00404	20	0.6	0.64123	0.0068	50	0.125	0.93082	0.00099	22	0.36364	0.80157	0.00368	17	0.41176	0.76631	0.00562	11	0.09091	0.94601	0.00209
C2-92	0.20395	50	0.12	0.93582	0.0006	20	0	0.992	0.00019	50	0.78125	0.48488	0.00559	22	0	0.9898	0.00021	17	0	0.99066	0.00026	11	0	0.98879	0.00044
C2-93	0.53947	50	0.84	0.40587	0.00404	20	0.7	0.56189	0.00787	50	0.3125	0.82827	0.00231	22	0.22727	0.8769	0.00238	17	0.58824	0.64679	0.00788	11	0.09091	0.94601	0.00209
C2-94	0.15132	50	0.02	0.98717	0.00013	20	0.3	0.83522	0.00351	50	0.15625	0.91453	0.0012	22	0.13636	0.92372	0.00151	17	0.47059	0.72865	0.00638	11	0	0.98879	0.00044
C2-95	0.32237	50	0.92	0.29289	0.00435	20	0.1	0.94264	0.0013	50	0	0.99332	0.0001	22	0.04545	0.96827	0.00065	17	0	0.99066	0.00026	11	0	0.98879	0.00044
C2-96	0.13158	50	0.38	0.78675	0.00187	20	0.05	0.96763	0.00074	50	0	0.99332	0.0001	22	0	0.9898	0.00021	17	0	0.99066	0.00026	11	0	0.98879	0.00044
C2-97	0.23026	50	0	0.99714	3e-05	20	0.8	0.46938	0.0089	50	0	0.99332	0.0001	22	0.13636	0.92372	0.00151	17	0.94118	0.28521	0.01161	11	0	0.98879	0.00044
C2-98	0.20395	50	0	0.99714	3e-05	20	0.35	0.80613	0.00407	50	0	0.99332	0.0001	22	0.45455	0.74715	0.00454	17	0.64706	0.60171	0.00862	11	0.27273	0.85405	0.00535
C2-99	0.20395	50	0.02	0.98717	0.00013	20	0.65	0.60286	0.00734	50	0	0.99332	0.0001	22	0.27273	0.85253	0.00282	17	0.64706	0.60171	0.00862	11	0	0.98879	0.00044
C2-100	0.16447	50	0.02	0.98717	0.00013	20	0.5	0.71178	0.00572	50	0	0.99332	0.0001	22	0.18182	0.90061	0.00195	17	0.52941	0.68894	0.00714	11	0.09091	0.94601	0.00209
C2-101	0.15132	50	0.02	0.98717	0.00013	20	0.3	0.83522	0.00351	50	0.46875	0.73192	0.00342	22	0.04545	0.96827	0.00065	17	0	0.99066	0.00026	11	0	0.98879	0.00044
C2-102	0.29605	50	0.46	0.73483	0.00225	20	0.45	0.74456	0.00517	50	0	0.99332	0.0001	22	0.22727	0.8769	0.00238	17	0.47059	0.72865	0.00638	11	0	0.98879	0.00044
C2-103	0.27632	50	0.66	0.5852	0.0032	20	0.1	0.94264	0.0013	50	0	0.99332	0.0001	22	0.18182	0.90061	0.00195	17	0.11765	0.93209	0.0018	11	0.09091	0.94601	0.00209
C2-104	0.20395	50	0.58	0.6492	0.00282	20	0	0.992	0.00019	50	0.03125	0.97807	0.00032	22	0	0.9898	0.00021	17	0.05882	0.96182	0.00102	11	0	0.98879	0.00044
C2-105	0.32895	50	0.9	0.32483	0.00428	20	0	0.992	0.00019	50	0.03125	0.97807	0.00032	22	0.09091	0.94626	0.00108	17	0	0.99066	0.00026	11	0.18182	0.9012	0.00372
C2-106	0.28289	50	0.02	0.98717	0.00013	20	0.8	0.46938	0.0089	50	0	0.99332	0.0001	22	0.40909	0.77484	0.00411	17	0.94118	0.28521	0.01161	11	0.09091	0.94601	0.00209
C2-107	0.14474	50	0.08	0.95669	0.00043	20	0.3	0.83522	0.00351	50	0	0.99332	0.0001	22	0	0.9898	0.00021	17	0.70588	0.55298	0.00935	11	0	0.98879	0.00044
C2-108	0.42105	50	0.36	0.79921	0.00177	20	0.85	0.41552	0.00937	50	0.03125	0.97807	0.00032	22	0.40909	0.77484	0.00411	17	1	0.1637	0.01062	11	0.18182	0.9012	0.00372
C2-109	0.125	50	0.16	0.91447	0.0008	20	0.15	0.91696	0.00185	50	0	0.99332	0.0001	22	0	0.9898	0.00021	17	0.35294	0.80221	0.00486	11	0.18182	0.9012	0.00372
C2-110	0.09868	50	0.04	0.97712	0.00023	20	0	0.992	0.00019	50	0.28125	0.84623	0.0021	22	0.13636	0.92372	0.00151	17	0	0.99066	0.00026	11	0.09091	0.94601	0.00209
C2-111	0.17763	50	0.02	0.98717	0.00013	20	0.15	0.91696	0.00185	50	0	0.99332	0.0001	22	0.72727	0.55263	0.00708	17	0.11765	0.93209	0.0018	11	0.45455	0.75094	0.00859
C2-112	0.53289	50	0.98	0.16376	0.00435	20	0	0.992	0.00019	50	0.96875	0.23469	0.00656	22	0.04545	0.96827	0.00065	17	0	0.99066	0.00026	11	0	0.98879	0.00044
C2-113	0.11842	50	0.32	0.82355	0.00157	20	0	0.992	0.00019	50	0	0.99332	0.0001	22	0.09091	0.94626	0.00108	17	0	0.99066	0.00026	11	0	0.98879	0.00044
C2-114	0.15789	50	0.38	0.78675	0.00187	20	0	0.992	0.00019	50	0	0.99332	0.0001	22	0.18182	0.90061	0.00195	17	0	0.99066	0.00026	11	0.09091	0.94601	0.00209
C2-115	0.23026	50	0.7	0.55042	0.00339	20	0	0.992	0.00019	50	0	0.99332	0.0001	22	0	0.9898	0.00021	17	0	0.99066	0.00026	11	0	0.98879	0.00044
C2-116	0.14474	50	0.02	0.98717	0.00013	20	0.2	0.89055	0.00241	50	0	0.99332	0.0001	22	0.09091	0.94626	0.00108	17	0.88235	0.37042	0.01129	11	0	0.98879	0.00044
C2-117	0.24342	50	0.06	0.96696	0.00033	20	0.6	0.64123	0.0068	50	0	0.99332	0.0001	22	0.27273	0.85253	0.00282	17	0.94118	0.28521	0.01161	11	0	0.98879	0.00044
C2-118	0.16447	50	0.02	0.98717	0.00013	20	0.25	0.86333	0.00296	50	0	0.99332	0.0001	22	0.18182	0.90061	0.00195	17	0.88235	0.37042	0.01129	11	0	0.98879	0.00044
C2-119	0.11184	50	0	0.99714	3e-05	20	0	0.992	0.00019	50	0	0.99332	0.0001	22	0.72727	0.55263	0.00708	17	0	0.99066	0.00026	11	0.09091	0.94601	0.00209
C2-120	0.18421	50	0	0.99714	3e-05	20	0.75	0.5177	0.00839	50	0	0.99332	0.0001	22	0.09091	0.94626	0.00108	17	0.64706	0.60171	0.00862	11	0	0.98879	0.00044
C3-1	0.664	50	0.78	0.47325	0.00376	18	0.55556	0.67422	0.00696	50	1	0.30268	0.02043	21	0.57143	0.67142	0.00587	17	0.35294	0.80221	0.00486	11	0.72727	0.562	0.01328
C3-2	0.456	50	0.02	0.98717	0.00013	18	0.83333	0.4369	0.01011	50	0.25	0.85812	0.00671	21	0.7619	0.52427	0.00769	17	0.88235	0.37042	0.01129	11	0.72727	0.562	0.01328
C3-3	0.408	50	0.84	0.40587	0.00404	18	0.05556	0.96415	0.0009	50	1	0.30268	0.02043	21	0	0.98934	0.00023	17	0	0.99066	0.00026	11	0	0.98879	0.00044
C3-4	0.464	50	0.02	0.98717	0.00013	18	0.88889	0.37184	0.01062	50	0.125	0.91885	0.00397	21	0.7619	0.52427	0.00769	17	0.88235	0.37042	0.01129	11	0.81818	0.483	0.01471
C3-5	0.752	50	0.72	0.53217	0.00348	18	0.72222	0.54434	0.0089	50	1	0.30268	0.02043	21	0.71429	0.56466	0.00724	17	0.82353	0.43969	0.01072	11	0.72727	0.562	0.01328
C3-6	0.264	50	0.06	0.96696	0.00033	18	0.33333	0.81589	0.00428	50	0.875	0.44475	0.01942	21	0.28571	0.84545	0.00306	17	0.17647	0.90137	0.00256	11	0.72727	0.562	0.01328
C3-7	0.44	50	0.06	0.96696	0.00033	18	0.94444	0.29297	0.01095	50	0	0.97582	0.00122	21	0.61905	0.63782	0.00633	17	0.82353	0.43969	0.01072	11	0.72727	0.562	0.01328
C3-8	0.32	50	0	0.99714	3e-05	18	0.77778	0.49354	0.00952	50	0	0.97582	0.00122	21	0.38095	0.7917	0.004	17	0.58824	0.64679	0.00788	11	0.72727	0.562	0.01328
C3-9	0.688	50	0.54	0.67895	0.00263	18	0.94444	0.29297	0.01095	50	0.625	0.64252	0.01473	21	0.66667	0.60235	0.00679	17	0.88235	0.37042	0.01129	11	0.72727	0.562	0.01328
C3-10	0.44	50	0.04	0.97712	0.00023	18	0.83333	0.4369	0.01011	50	0.25	0.85812	0.00671	21	0.71429	0.56466	0.00724	17	0.76471	0.49954	0.01006	11	0.72727	0.562	0.01328
C3-11	0.28	50	0.06	0.96696	0.00033	18	0.38889	0.78288	0.00495	50	0.125	0.91885	0.00397	21	0.52381	0.70342	0.0054	17	0.41176	0.76631	0.00562	11	0.54545	0.69368	0.01019
C3-12	0.464	50	0.9	0.32483	0.00428	18	0.11111	0.93638	0.00158	50	1	0.30268	0.02043	21	0.04762	0.96685	0.0007	17	0.11765	0.93209	0.0018	11	0	0.98879	0.00044
C3-13	0.336	50	0.12	0.93582	0.0006	18	0.55556	0.67422	0.00696	50	0	0.97582	0.00122	21	0.38095	0.7917	0.004	17	0.58824	0.64679	0.00788	11	0.72727	0.562	0.01328
C3-14	0.344	50	0.2	0.89262	0.00099	18	0.77778	0.49354	0.00952	50	0.375	0.79277	0.00943	21	0.14286	0.92021	0.00165	17	0.76471	0.49954	0.01006	11	0	0.98879	0.00044
C3-15	0.896	50	0.92	0.29289	0.00435	18	1	0.18506	0.01043	50	1	0.30268	0.02043	21	0.7619	0.52427	0.00769	17	0.94118	0.28521	0.01161	11	0.72727	0.562	0.01328
C3-16	0.696	50	0.7	0.55042	0.00339	18	0.77778	0.49354	0.00952	50	0.625	0.64252	0.01473	21	0.71429	0.56466	0.00724	17	0.94118	0.28521	0.01161	11	0.18182	0.9012	0.00372
C3-17	0.6	50	0.26	0.85878	0.00128	18	0.94444	0.29297	0.01095	50	0.375	0.79277	0.00943	21	0.80952	0.48052	0.00812	17	0.94118	0.28521	0.01161	11	0.81818	0.483	0.01471
C3-18	0.664	50	0.58	0.6492	0.00282	18	0.83333	0.4369	0.01011	50	0.75	0.55242	0.01723	21	0.71429	0.56466	0.00724	17	0.82353	0.43969	0.01072	11	0.36364	0.80415	0.00698
C3-19	0.504	50	0.2	0.89262	0.00099	18	0.83333	0.4369	0.01011	50	0.125	0.91885	0.00397	21	0.66667	0.60235	0.00679	17	0.88235	0.37042	0.01129	11	0.72727	0.562	0.01328
C3-20	0.192	50	0.06	0.96696	0.00033	18	0.5	0.71228	0.00629	50	0.25	0.85812	0.00671	21	0.28571	0.84545	0.00306	17	0.11765	0.93209	0.0018	11	0.18182	0.9012	0.00372
C3-21	0.52	50	0.72	0.53217	0.00348	18	0.38889	0.78288	0.00495	50	0.875	0.44475	0.01942	21	0.38095	0.7917	0.004	17	0.35294	0.80221	0.00486	11	0.09091	0.94601	0.00209
C3-22	0.216	50	0.34	0.81148	0.00167	18	0.22222	0.8782	0.00293	50	0.125	0.91885	0.00397	21	0.04762	0.96685	0.0007	17	0.23529	0.86958	0.00333	11	0	0.98879	0.00044
C3-23	0.76	50	0.78	0.47325	0.00376	18	0.77778	0.49354	0.00952	50	1	0.30268	0.02043	21	0.61905	0.63782	0.00633	17	0.76471	0.49954	0.01006	11	0.72727	0.562	0.01328
C3-24	0.104	50	0	0.99714	3e-05	18	0.22222	0.8782	0.00293	50	0	0.97582	0.00122	21	0.19048	0.89599	0.00212	17	0.23529	0.86958	0.00333	11	0.09091	0.94601	0.00209
C3-25	0.368	50	0.08	0.95669	0.00043	18	0.77778	0.49354	0.00952	50	0.125	0.91885	0.00397	21	0.38095	0.7917	0.004	17	0.64706	0.60171	0.00862	11	0.72727	0.562	0.01328
C3-26	0.432	50	0.64	0.60184	0.00311	18	0.38889	0.78288	0.00495	50	0.625	0.64252	0.01473	21	0.33333	0.81902	0.00354	17	0.17647	0.90137	0.00256	11	0	0.98879	0.00044
C3-27	0.112	50	0.04	0.97712	0.00023	18	0.16667	0.90775	0.00226	50	0.125	0.91885	0.00397	21	0.28571	0.84545	0.00306	17	0.11765	0.93209	0.0018	11	0	0.98879	0.00044
C3-28	0.112	50	0.12	0.93582	0.0006	18	0.05556	0.96415	0.0009	50	0.875	0.44475	0.01942	21	0	0.98934	0.00023	17	0	0.99066	0.00026	11	0	0.98879	0.00044
C3-29	0.344	50	0.02	0.98717	0.00013	18	0.77778	0.49354	0.00952	50	0.125	0.91885	0.00397	21	0.57143	0.67142	0.00587	17	0.82353	0.43969	0.01072	11	0.09091	0.94601	0.00209
C3-30	0.512	50	0.88	0.3539	0.0042	18	0.16667	0.90775	0.00226	50	1	0.30268	0.02043	21	0.19048	0.89599	0.00212	17	0.29412	0.83657	0.0041	11	0	0.98879	0.00044
C3-31	0.848	50	0.9	0.32483	0.00428	18	0.94444	0.29297	0.01095	50	1	0.30268	0.02043	21	0.66667	0.60235	0.00679	17	0.82353	0.43969	0.01072	11	0.72727	0.562	0.01328
C3-32	0.536	50	0.88	0.3539	0.0042	18	0.33333	0.81589	0.00428	50	1	0.30268	0.02043	21	0.19048	0.89599	0.00212	17	0.23529	0.86958	0.00333	11	0.09091	0.94601	0.00209
C3-33	0.824	50	0.86	0.38077	0.00412	18	0.88889	0.37184	0.01062	50	1	0.30268	0.02043	21	0.71429	0.56466	0.00724	17	0.76471	0.49954	0.01006	11	0.72727	0.562	0.01328
C3-34	0.136	50	0.26	0.85878	0.00128	18	0	0.99115	0.00023	50	0	0.97582	0.00122	21	0.09524	0.94382	0.00118	17	0.11765	0.93209	0.0018	11	0	0.98879	0.00044
C3-35	0.152	50	0	0.99714	3e-05	18	0.22222	0.8782	0.00293	50	0	0.97582	0.00122	21	0.38095	0.7917	0.004	17	0.29412	0.83657	0.0041	11	0.18182	0.9012	0.00372
C3-36	0.568	50	0.2	0.89262	0.00099	18	1	0.18506	0.01043	50	0.5	0.72155	0.01211	21	0.7619	0.52427	0.00769	17	0.88235	0.37042	0.01129	11	0.72727	0.562	0.01328
C3-37	0.664	50	0.88	0.3539	0.0042	18	0.5	0.71228	0.00629	50	1	0.30268	0.02043	21	0.47619	0.73403	0.00494	17	0.58824	0.64679	0.00788	11	0.18182	0.9012	0.00372
C3-38	0.784	50	0.88	0.3539	0.0042	18	0.83333	0.4369	0.01011	50	1	0.30268	0.02043	21	0.42857	0.76341	0.00447	17	0.82353	0.43969	0.01072	11	0.72727	0.562	0.01328
C3-39	0.112	50	0.26	0.85878	0.00128	18	0.05556	0.96415	0.0009	50	0	0.97582	0.00122	21	0	0.98934	0.00023	17	0	0.99066	0.00026	11	0	0.98879	0.00044
C3-40	0.152	50	0.28	0.8472	0.00137	18	0	0.99115	0.00023	50	0.625	0.64252	0.01473	21	0	0.98934	0.00023	17	0	0.99066	0.00026	11	0	0.98879	0.00044
C3-41	0.184	50	0.02	0.98717	0.00013	18	0.61111	0.63389	0.00761	50	0	0.97582	0.00122	21	0.04762	0.96685	0.0007	17	0.58824	0.64679	0.00788	11	0	0.98879	0.00044
C3-42	0.104	50	0.14	0.92521	0.00071	18	0.05556	0.96415	0.0009	50	0.5	0.72155	0.01211	21	0.04762	0.96685	0.0007	17	0	0.99066	0.00026	11	0	0.98879	0.00044
C3-43	0.504	50	0.9	0.32483	0.00428	18	0.16667	0.90775	0.00226	50	1	0.30268	0.02043	21	0.14286	0.92021	0.00165	17	0.23529	0.86958	0.00333	11	0	0.98879	0.00044
C3-44	0.104	50	0.02	0.98717	0.00013	18	0.38889	0.78288	0.00495	50	0	0.97582	0.00122	21	0.2381	0.87108	0.00259	17	0	0.99066	0.00026	11	0	0.98879	0.00044
C3-45	0.328	50	0.68	0.56808	0.00329	18	0.05556	0.96415	0.0009	50	0.375	0.79277	0.00943	21	0	0.98934	0.00023	17	0.17647	0.90137	0.00256	11	0	0.98879	0.00044
C3-46	0.168	50	0.02	0.98717	0.00013	18	0.55556	0.67422	0.00696	50	0.125	0.91885	0.00397	21	0.04762	0.96685	0.0007	17	0.23529	0.86958	0.00333	11	0.36364	0.80415	0.00698
C3-47	0.216	50	0.44	0.74815	0.00215	18	0	0.99115	0.00023	50	0.375	0.79277	0.00943	21	0.09524	0.94382	0.00118	17	0	0.99066	0.00026	11	0	0.98879	0.00044
C3-48	0.424	50	0.9	0.32483	0.00428	18	0	0.99115	0.00023	50	1	0.30268	0.02043	21	0	0.98934	0.00023	17	0	0.99066	0.00026	11	0	0.98879	0.00044
C3-49	0.136	50	0.02	0.98717	0.00013	18	0.33333	0.81589	0.00428	50	0.125	0.91885	0.00397	21	0.14286	0.92021	0.00165	17	0.35294	0.80221	0.00486	11	0	0.98879	0.00044
C3-50	0.224	50	0	0.99714	3e-05	18	0.66667	0.59081	0.00826	50	0.125	0.91885	0.00397	21	0.33333	0.81902	0.00354	17	0.47059	0.72865	0.00638	11	0	0.98879	0.00044
C3-51	0.568	50	0.34	0.81148	0.00167	18	0.88889	0.37184	0.01062	50	0.375	0.79277	0.00943	21	0.61905	0.63782	0.00633	17	0.82353	0.43969	0.01072	11	0.72727	0.562	0.01328
C3-52	0.744	50	0.7	0.55042	0.00339	18	0.77778	0.49354	0.00952	50	0.875	0.44475	0.01942	21	0.66667	0.60235	0.00679	17	0.88235	0.37042	0.01129	11	0.72727	0.562	0.01328
C3-53	0.568	50	0.28	0.8472	0.00137	18	1	0.18506	0.01043	50	0.125	0.91885	0.00397	21	0.66667	0.60235	0.00679	17	0.94118	0.28521	0.01161	11	0.72727	0.562	0.01328
C3-54	0.464	50	0	0.99714	3e-05	18	0.94444	0.29297	0.01095	50	0	0.97582	0.00122	21	0.80952	0.48052	0.00812	17	0.94118	0.28521	0.01161	11	0.72727	0.562	0.01328
C3-55	0.208	50	0	0.99714	3e-05	18	0	0.99115	0.00023	50	0	0.97582	0.00122	21	0.19048	0.89599	0.00212	17	0.88235	0.37042	0.01129	11	0.63636	0.63127	0.01176
C3-56	0.304	50	0.26	0.85878	0.00128	18	0.38889	0.78288	0.00495	50	1	0.30268	0.02043	21	0.2381	0.87108	0.00259	17	0.29412	0.83657	0.0041	11	0	0.98879	0.00044
C3-57	0.496	50	0.06	0.96696	0.00033	18	1	0.18506	0.01043	50	0	0.97582	0.00122	21	0.85714	0.43238	0.00854	17	0.88235	0.37042	0.01129	11	0.72727	0.562	0.01328
C3-58	0.344	50	0.08	0.95669	0.00043	18	0.72222	0.54434	0.0089	50	0	0.97582	0.00122	21	0.61905	0.63782	0.00633	17	0.76471	0.49954	0.01006	11	0	0.98879	0.00044
C3-59	0.24	50	0.06	0.96696	0.00033	18	0.33333	0.81589	0.00428	50	0.5	0.72155	0.01211	21	0	0.98934	0.00023	17	0.52941	0.68894	0.00714	11	0.72727	0.562	0.01328
C3-60	0.352	50	0.78	0.47325	0.00376	18	0	0.99115	0.00023	50	0.625	0.64252	0.01473	21	0	0.98934	0.00023	17	0	0.99066	0.00026	11	0	0.98879	0.00044
C3-61	0.712	50	0.76	0.49368	0.00367	18	0.77778	0.49354	0.00952	50	1	0.30268	0.02043	21	0.57143	0.67142	0.00587	17	0.52941	0.68894	0.00714	11	0.72727	0.562	0.01328
C3-62	0.176	50	0.16	0.91447	0.0008	18	0.16667	0.90775	0.00226	50	0.375	0.79277	0.00943	21	0	0.98934	0.00023	17	0.47059	0.72865	0.00638	11	0	0.98879	0.00044
C3-63	0.16	50	0	0.99714	3e-05	18	0.44444	0.74841	0.00562	50	0.75	0.55242	0.01723	21	0	0.98934	0.00023	17	0.35294	0.80221	0.00486	11	0	0.98879	0.00044
C3-64	0.408	50	0.86	0.38077	0.00412	18	0.05556	0.96415	0.0009	50	0.875	0.44475	0.01942	21	0	0.98934	0.00023	17	0	0.99066	0.00026	11	0	0.98879	0.00044
C3-65	0.448	50	0	0.99714	3e-05	18	1	0.18506	0.01043	50	0	0.97582	0.00122	21	0.7619	0.52427	0.00769	17	0.82353	0.43969	0.01072	11	0.72727	0.562	0.01328
C3-66	0.384	50	0.82	0.4295	0.00394	18	0	0.99115	0.00023	50	0.75	0.55242	0.01723	21	0.04762	0.96685	0.0007	17	0	0.99066	0.00026	11	0	0.98879	0.00044
C3-67	0.12	50	0.3	0.83546	0.00147	18	0	0.99115	0.00023	50	0	0.97582	0.00122	21	0	0.98934	0.00023	17	0	0.99066	0.00026	11	0	0.98879	0.00044
C3-68	0.112	50	0.26	0.85878	0.00128	18	0.05556	0.96415	0.0009	50	0	0.97582	0.00122	21	0	0.98934	0.00023	17	0	0.99066	0.00026	11	0	0.98879	0.00044
C3-69	0.256	50	0	0.99714	3e-05	18	0.38889	0.78288	0.00495	50	0	0.97582	0.00122	21	0.33333	0.81902	0.00354	17	0.58824	0.64679	0.00788	11	0.72727	0.562	0.01328
C3-70	0.44	50	0.06	0.96696	0.00033	18	0.94444	0.29297	0.01095	50	0	0.97582	0.00122	21	0.61905	0.63782	0.00633	17	0.94118	0.28521	0.01161	11	0.54545	0.69368	0.01019
C3-71	0.232	50	0	0.99714	3e-05	18	0.55556	0.67422	0.00696	50	0	0.97582	0.00122	21	0.33333	0.81902	0.00354	17	0.70588	0.55298	0.00935	11	0	0.98879	0.00044
C3-72	0.32	50	0.68	0.56808	0.00329	18	0	0.99115	0.00023	50	0.75	0.55242	0.01723	21	0	0.98934	0.00023	17	0	0.99066	0.00026	11	0	0.98879	0.00044
C3-73	0.312	50	0.7	0.55042	0.00339	18	0.05556	0.96415	0.0009	50	0.25	0.85812	0.00671	21	0	0.98934	0.00023	17	0.05882	0.96182	0.00102	11	0	0.98879	0.00044
C3-74	0.144	50	0.26	0.85878	0.00128	18	0.05556	0.96415	0.0009	50	0.5	0.72155	0.01211	21	0	0.98934	0.00023	17	0	0.99066	0.00026	11	0	0.98879	0.00044
C3-75	0.144	50	0.02	0.98717	0.00013	18	0.55556	0.67422	0.00696	50	0	0.97582	0.00122	21	0	0.98934	0.00023	17	0.41176	0.76631	0.00562	11	0	0.98879	0.00044
C3-76	0.32	50	0	0.99714	3e-05	18	0.72222	0.54434	0.0089	50	0	0.97582	0.00122	21	0.61905	0.63782	0.00633	17	0.76471	0.49954	0.01006	11	0.09091	0.94601	0.00209
C3-77	0.168	50	0.36	0.79921	0.00177	18	0.05556	0.96415	0.0009	50	0.125	0.91885	0.00397	21	0.04762	0.96685	0.0007	17	0	0.99066	0.00026	11	0	0.98879	0.00044
C3-78	0.112	50	0.24	0.8702	0.00118	18	0	0.99115	0.00023	50	0.25	0.85812	0.00671	21	0	0.98934	0.00023	17	0	0.99066	0.00026	11	0	0.98879	0.00044
C3-79	0.4	50	0.28	0.8472	0.00137	18	0.77778	0.49354	0.00952	50	0	0.97582	0.00122	21	0.38095	0.7917	0.004	17	0.82353	0.43969	0.01072	11	0	0.98879	0.00044
C3-80	0.336	50	0.78	0.47325	0.00376	18	0	0.99115	0.00023	50	0.375	0.79277	0.00943	21	0	0.98934	0.00023	17	0	0.99066	0.00026	11	0	0.98879	0.00044
C3-81	0.224	50	0.2	0.89262	0.00099	18	0.55556	0.67422	0.00696	50	0.125	0.91885	0.00397	21	0	0.98934	0.00023	17	0.41176	0.76631	0.00562	11	0	0.98879	0.00044
C3-82	0.4	50	0.84	0.40587	0.00404	18	0	0.99115	0.00023	50	0.875	0.44475	0.01942	21	0.04762	0.96685	0.0007	17	0	0.99066	0.00026	11	0	0.98879	0.00044
C3-83	0.744	50	0.82	0.4295	0.00394	18	0.88889	0.37184	0.01062	50	0.75	0.55242	0.01723	21	0.38095	0.7917	0.004	17	0.82353	0.43969	0.01072	11	0.72727	0.562	0.01328
C3-84	0.36	50	0.76	0.49368	0.00367	18	0	0.99115	0.00023	50	0.875	0.44475	0.01942	21	0	0.98934	0.00023	17	0	0.99066	0.00026	11	0	0.98879	0.00044
C3-85	0.432	50	0.48	0.72126	0.00235	18	0.61111	0.63389	0.00761	50	0.5	0.72155	0.01211	21	0.38095	0.7917	0.004	17	0.35294	0.80221	0.00486	11	0.09091	0.94601	0.00209
C3-86	0.392	50	0.2	0.89262	0.00099	18	0.83333	0.4369	0.01011	50	0	0.97582	0.00122	21	0.61905	0.63782	0.00633	17	0.64706	0.60171	0.00862	11	0	0.98879	0.00044
C3-87	0.32	50	0.74	0.51329	0.00358	18	0	0.99115	0.00023	50	0.25	0.85812	0.00671	21	0.04762	0.96685	0.0007	17	0	0.99066	0.00026	11	0	0.98879	0.00044
C3-88	0.12	50	0.3	0.83546	0.00147	18	0	0.99115	0.00023	50	0	0.97582	0.00122	21	0	0.98934	0.00023	17	0	0.99066	0.00026	11	0	0.98879	0.00044
C3-89	0.16	50	0.38	0.78675	0.00187	18	0	0.99115	0.00023	50	0.125	0.91885	0.00397	21	0	0.98934	0.00023	17	0	0.99066	0.00026	11	0	0.98879	0.00044
C3-90	0.216	50	0	0.99714	3e-05	18	0.55556	0.67422	0.00696	50	0	0.97582	0.00122	21	0.33333	0.81902	0.00354	17	0.58824	0.64679	0.00788	11	0	0.98879	0.00044
C3-91	0.104	50	0.24	0.8702	0.00118	18	0	0.99115	0.00023	50	0.125	0.91885	0.00397	21	0	0.98934	0.00023	17	0	0.99066	0.00026	11	0	0.98879	0.00044
C3-92	0.128	50	0.32	0.82355	0.00157	18	0	0.99115	0.00023	50	0	0.97582	0.00122	21	0	0.98934	0.00023	17	0	0.99066	0.00026	11	0	0.98879	0.00044
C3-93	0.136	50	0.08	0.95669	0.00043	18	0.33333	0.81589	0.00428	50	0	0.97582	0.00122	21	0.28571	0.84545	0.00306	17	0.05882	0.96182	0.00102	11	0	0.98879	0.00044
C3-94	0.136	50	0	0.99714	3e-05	18	0.27778	0.84762	0.00361	50	0	0.97582	0.00122	21	0.09524	0.94382	0.00118	17	0.58824	0.64679	0.00788	11	0	0.98879	0.00044
C3-95	0.352	50	0	0.99714	3e-05	18	0.83333	0.4369	0.01011	50	0	0.97582	0.00122	21	0.71429	0.56466	0.00724	17	0.82353	0.43969	0.01072	11	0	0.98879	0.00044
C4-1	0.58333	49	0.91837	0.29583	0.00443	20	0	0.992	0.00019	50	0.73684	0.52494	0.00451	22	0.54545	0.68844	0.00539	16	0	0.99011	0.00028	11	0.54545	0.69368	0.01019
C4-2	0.30769	49	0.14286	0.92364	0.00073	20	0.3	0.83522	0.00351	50	0.55263	0.67367	0.00342	22	0.13636	0.92372	0.00151	16	0.6875	0.56924	0.00964	11	0	0.98879	0.00044
C4-3	0.58974	49	0.40816	0.76887	0.00203	20	1	0.176	0.00948	50	0.5	0.71047	0.00311	22	0.45455	0.74715	0.00454	16	1	0.16851	0.01122	11	0.63636	0.63127	0.01176
C4-4	0.46795	49	0.95918	0.21756	0.00451	20	0	0.992	0.00019	50	0.42105	0.76236	0.00262	22	0.40909	0.77484	0.00411	16	0.0625	0.95949	0.00115	11	0	0.98879	0.00044
C4-5	0.70513	49	0.93878	0.25962	0.00449	20	0.9	0.35364	0.00978	50	0.5	0.71047	0.00311	22	0.36364	0.80157	0.00368	16	1	0.16851	0.01122	11	0.27273	0.85405	0.00535
C4-6	0.25	49	0.02041	0.98691	0.00014	20	0.25	0.86333	0.00296	50	0.44737	0.74546	0.00279	22	0.45455	0.74715	0.00454	16	0.25	0.86117	0.00373	11	0.18182	0.9012	0.00372
C4-7	0.50641	49	0.36735	0.79464	0.00184	20	0.4	0.77596	0.00462	50	0.57895	0.6545	0.00358	22	0.59091	0.65712	0.00582	16	0.6875	0.56924	0.00964	11	0.63636	0.63127	0.01176
C4-8	0.46154	49	0.26531	0.85569	0.00133	20	0.9	0.35364	0.00978	50	0.52632	0.69232	0.00326	22	0.13636	0.92372	0.00151	16	1	0.16851	0.01122	11	0.18182	0.9012	0.00372
C4-9	0.48718	49	0.73469	0.51843	0.00362	20	0.1	0.94264	0.0013	50	0.76316	0.5001	0.00467	22	0.31818	0.82744	0.00325	16	0	0.99011	0.00028	11	0.18182	0.9012	0.00372
C4-10	0.28205	49	0.30612	0.83181	0.00154	20	0	0.992	0.00019	50	0.47368	0.72818	0.00295	22	0.27273	0.85253	0.00282	16	0.0625	0.95949	0.00115	11	0.36364	0.80415	0.00698
C4-11	0.30769	49	0.67347	0.57377	0.00333	20	0	0.992	0.00019	50	0.21053	0.88598	0.00134	22	0.31818	0.82744	0.00325	16	0	0.99011	0.00028	11	0	0.98879	0.00044
C4-12	0.28205	49	0.06122	0.96628	0.00035	20	0.8	0.46938	0.0089	50	0.02632	0.98145	0.00023	22	0.31818	0.82744	0.00325	16	0.8125	0.45262	0.01118	11	0.36364	0.80415	0.00698
C4-13	0.0641	49	0.02041	0.98691	0.00014	20	0.2	0.89055	0.00241	50	0	0.99434	8e-05	22	0.04545	0.96827	0.00065	16	0.1875	0.89515	0.00287	11	0.09091	0.94601	0.00209
C4-14	0.50641	49	0.87755	0.35745	0.00428	20	0.35	0.80613	0.00407	50	0.44737	0.74546	0.00279	22	0.36364	0.80157	0.00368	16	0.25	0.86117	0.00373	11	0	0.98879	0.00044
C4-15	0.26282	49	0	0.99707	4e-05	20	0.1	0.94264	0.0013	50	0.68421	0.5714	0.00421	22	0.36364	0.80157	0.00368	16	0	0.99011	0.00028	11	0.45455	0.75094	0.00859
C4-16	0.37179	49	0.93878	0.25962	0.00449	20	0	0.992	0.00019	50	0.15789	0.91427	0.00103	22	0.18182	0.90061	0.00195	16	0	0.99011	0.00028	11	0.18182	0.9012	0.00372
C4-17	0.28846	49	0.71429	0.53751	0.00352	20	0.1	0.94264	0.0013	50	0	0.99434	8e-05	22	0.18182	0.90061	0.00195	16	0.1875	0.89515	0.00287	11	0.09091	0.94601	0.00209
C4-18	0.33333	49	0.30612	0.83181	0.00154	20	0.25	0.86333	0.00296	50	0.47368	0.72818	0.00295	22	0.18182	0.90061	0.00195	16	0.25	0.86117	0.00373	11	0.54545	0.69368	0.01019
C4-19	0.11538	49	0.14286	0.92364	0.00073	20	0	0.992	0.00019	50	0.15789	0.91427	0.00103	22	0.09091	0.94626	0.00108	16	0	0.99011	0.00028	11	0.27273	0.85405	0.00535
C4-20	0.23077	49	0.14286	0.92364	0.00073	20	0.1	0.94264	0.0013	50	0.18421	0.90023	0.00119	22	0.59091	0.65712	0.00582	16	0	0.99011	0.00028	11	0.63636	0.63127	0.01176
C4-21	0.34615	49	0.12245	0.93448	0.00063	20	0.4	0.77596	0.00462	50	0.63158	0.61435	0.00389	22	0.27273	0.85253	0.00282	16	0.625	0.6194	0.00882	11	0	0.98879	0.00044
C4-22	0.74359	49	0.93878	0.25962	0.00449	20	0.7	0.56189	0.00787	50	0.86842	0.38505	0.00526	22	0.04545	0.96827	0.00065	16	0.875	0.38131	0.01184	11	0.72727	0.562	0.01328
C4-23	0.17308	49	0.04082	0.97665	0.00024	20	0.2	0.89055	0.00241	50	0.21053	0.88598	0.00134	22	0.18182	0.90061	0.00195	16	0.0625	0.95949	0.00115	11	0.72727	0.562	0.01328
C4-24	0.6859	49	0.53061	0.68575	0.00263	20	0.65	0.60286	0.00734	50	0.92105	0.31207	0.00551	22	0.63636	0.62423	0.00625	16	0.9375	0.2936	0.01223	11	0.36364	0.80415	0.00698
C4-25	0.19231	49	0.04082	0.97665	0.00024	20	0	0.992	0.00019	50	0.44737	0.74546	0.00279	22	0.27273	0.85253	0.00282	16	0	0.99011	0.00028	11	0.45455	0.75094	0.00859
C4-26	0.48077	49	0.97959	0.16541	0.00444	20	0	0.992	0.00019	50	0.63158	0.61435	0.00389	22	0	0.9898	0.00021	16	0	0.99011	0.00028	11	0.27273	0.85405	0.00535
C4-27	0.21154	49	0.34694	0.80722	0.00173	20	0	0.992	0.00019	50	0.18421	0.90023	0.00119	22	0.31818	0.82744	0.00325	16	0.125	0.92788	0.00201	11	0	0.98879	0.00044
C4-28	0.21154	49	0	0.99707	4e-05	20	0.1	0.94264	0.0013	50	0.73684	0.52494	0.00451	22	0.04545	0.96827	0.00065	16	0.0625	0.95949	0.00115	11	0.09091	0.94601	0.00209
C4-29	0.35256	49	0.91837	0.29583	0.00443	20	0	0.992	0.00019	50	0.21053	0.88598	0.00134	22	0.04545	0.96827	0.00065	16	0	0.99011	0.00028	11	0.09091	0.94601	0.00209
C4-30	0.32692	49	0.91837	0.29583	0.00443	20	0	0.992	0.00019	50	0.15789	0.91427	0.00103	22	0	0.9898	0.00021	16	0	0.99011	0.00028	11	0	0.98879	0.00044
C4-31	0.1859	49	0.22449	0.87893	0.00113	20	0.3	0.83522	0.00351	50	0.23684	0.87149	0.0015	22	0.04545	0.96827	0.00065	16	0.125	0.92788	0.00201	11	0	0.98879	0.00044
C4-32	0.28846	49	0.02041	0.98691	0.00014	20	0.3	0.83522	0.00351	50	0.55263	0.67367	0.00342	22	0.18182	0.90061	0.00195	16	0.75	0.51423	0.01043	11	0.09091	0.94601	0.00209
C4-33	0.39103	49	0.46939	0.7285	0.00234	20	0.7	0.56189	0.00787	50	0.23684	0.87149	0.0015	22	0.22727	0.8769	0.00238	16	0.5625	0.66581	0.00799	11	0.09091	0.94601	0.00209
C4-34	0.16667	49	0.04082	0.97665	0.00024	20	0.3	0.83522	0.00351	50	0.13158	0.9281	0.00087	22	0.27273	0.85253	0.00282	16	0.375	0.78885	0.00545	11	0.09091	0.94601	0.00209
C4-35	0.19231	49	0.02041	0.98691	0.00014	20	0	0.992	0.00019	50	0.73684	0.52494	0.00451	22	0.04545	0.96827	0.00065	16	0	0.99011	0.00028	11	0	0.98879	0.00044
C4-36	0.30128	49	0.77551	0.478	0.00381	20	0.15	0.91696	0.00185	50	0.05263	0.96839	0.0004	22	0.04545	0.96827	0.00065	16	0	0.99011	0.00028	11	0.27273	0.85405	0.00535
C4-37	0.16667	49	0.12245	0.93448	0.00063	20	0.15	0.91696	0.00185	50	0.10526	0.94172	0.00072	22	0.18182	0.90061	0.00195	16	0.3125	0.8258	0.00459	11	0.36364	0.80415	0.00698
C4-38	0.23077	49	0.06122	0.96628	0.00035	20	0.05	0.96763	0.00074	50	0.73684	0.52494	0.00451	22	0.09091	0.94626	0.00108	16	0	0.99011	0.00028	11	0.18182	0.9012	0.00372
C4-39	0.17308	49	0.42857	0.75565	0.00213	20	0	0.992	0.00019	50	0	0.99434	8e-05	22	0.27273	0.85253	0.00282	16	0	0.99011	0.00028	11	0	0.98879	0.00044
C4-40	0.11538	49	0.08163	0.95581	0.00042	20	0	0.992	0.00019	50	0.34211	0.81093	0.00215	22	0.04545	0.96827	0.00065	16	0	0.99011	0.00028	11	0	0.98879	0.00044
C4-41	0.32051	49	0.40816	0.76887	0.00203	20	0	0.992	0.00019	50	0.76316	0.5001	0.00467	22	0.04545	0.96827	0.00065	16	0	0.99011	0.00028	11	0	0.98879	0.00044
C4-42	0.21795	49	0.53061	0.68575	0.00263	20	0	0.992	0.00019	50	0.18421	0.90023	0.00119	22	0.04545	0.96827	0.00065	16	0	0.99011	0.00028	11	0	0.98879	0.00044
C4-43	0.32051	49	0.5102	0.70029	0.00254	20	0.3	0.83522	0.00351	50	0.26316	0.85675	0.00167	22	0.04545	0.96827	0.00065	16	0.5	0.7092	0.00714	11	0	0.98879	0.00044
C4-44	0.58974	49	0.95918	0.21756	0.00451	20	0.8	0.46938	0.0089	50	0.39474	0.77888	0.00247	22	0	0.9898	0.00021	16	0.875	0.38131	0.01184	11	0	0.98879	0.00044
C4-45	0.15385	49	0.38776	0.78186	0.00193	20	0.1	0.94264	0.0013	50	0	0.99434	8e-05	22	0.04545	0.96827	0.00065	16	0.0625	0.95949	0.00115	11	0.09091	0.94601	0.00209
C4-46	0.19872	49	0	0.99707	4e-05	20	0.05	0.96763	0.00074	50	0.73684	0.52494	0.00451	22	0.09091	0.94626	0.00108	16	0	0.99011	0.00028	11	0	0.98879	0.00044
C4-47	0.32051	49	0.93878	0.25962	0.00449	20	0	0.992	0.00019	50	0.07895	0.95515	0.00055	22	0	0.9898	0.00021	16	0.0625	0.95949	0.00115	11	0	0.98879	0.00044
C4-48	0.25	49	0	0.99707	4e-05	20	0.2	0.89055	0.00241	50	0.78947	0.47395	0.00482	22	0	0.9898	0.00021	16	0.3125	0.8258	0.00459	11	0	0.98879	0.00044
C4-49	0.21154	49	0.59184	0.64016	0.00293	20	0	0.992	0.00019	50	0.02632	0.98145	0.00023	22	0.09091	0.94626	0.00108	16	0	0.99011	0.00028	11	0.09091	0.94601	0.00209
C4-50	0.32051	49	0.67347	0.57377	0.00333	20	0.3	0.83522	0.00351	50	0	0.99434	8e-05	22	0	0.9898	0.00021	16	0.6875	0.56924	0.00964	11	0	0.98879	0.00044
C4-51	0.17308	49	0	0.99707	4e-05	20	0	0.992	0.00019	50	0.71053	0.54866	0.00437	22	0	0.9898	0.00021	16	0	0.99011	0.00028	11	0	0.98879	0.00044
C4-52	0.17308	49	0.06122	0.96628	0.00035	20	0.2	0.89055	0.00241	50	0.02632	0.98145	0.00023	22	0.40909	0.77484	0.00411	16	0.1875	0.89515	0.00287	11	0.63636	0.63127	0.01176
C4-53	0.19872	49	0.02041	0.98691	0.00014	20	0.7	0.56189	0.00787	50	0.07895	0.95515	0.00055	22	0.13636	0.92372	0.00151	16	0.5	0.7092	0.00714	11	0.18182	0.9012	0.00372
C4-54	0.17949	49	0	0.99707	4e-05	20	0.05	0.96763	0.00074	50	0.68421	0.5714	0.00421	22	0	0.9898	0.00021	16	0	0.99011	0.00028	11	0.09091	0.94601	0.00209
C4-55	0.3141	49	0.10204	0.9452	0.00053	20	0	0.992	0.00019	50	0.86842	0.38505	0.00526	22	0.40909	0.77484	0.00411	16	0.0625	0.95949	0.00115	11	0.09091	0.94601	0.00209
C4-56	0.48077	49	0.89796	0.32808	0.00436	20	0.05	0.96763	0.00074	50	0.31579	0.82648	0.00199	22	0.40909	0.77484	0.00411	16	0.5625	0.66581	0.00799	11	0	0.98879	0.00044
C4-57	0.19231	49	0.04082	0.97665	0.00024	20	0.05	0.96763	0.00074	50	0.55263	0.67367	0.00342	22	0.27273	0.85253	0.00282	16	0	0.99011	0.00028	11	0	0.98879	0.00044
C4-58	0.20513	49	0.4898	0.71453	0.00244	20	0.05	0.96763	0.00074	50	0.10526	0.94172	0.00072	22	0	0.9898	0.00021	16	0.1875	0.89515	0.00287	11	0	0.98879	0.00044
C4-59	0.34615	49	0.53061	0.68575	0.00263	20	0.55	0.67742	0.00626	50	0.10526	0.94172	0.00072	22	0.04545	0.96827	0.00065	16	0.75	0.51423	0.01043	11	0	0.98879	0.00044
C4-60	0.13462	49	0.02041	0.98691	0.00014	20	0	0.992	0.00019	50	0.21053	0.88598	0.00134	22	0.22727	0.8769	0.00238	16	0	0.99011	0.00028	11	0.63636	0.63127	0.01176
C4-61	0.14103	49	0.02041	0.98691	0.00014	20	0	0.992	0.00019	50	0.52632	0.69232	0.00326	22	0.04545	0.96827	0.00065	16	0	0.99011	0.00028	11	0	0.98879	0.00044
C4-62	0.10897	49	0.04082	0.97665	0.00024	20	0	0.992	0.00019	50	0.39474	0.77888	0.00247	22	0	0.9898	0.00021	16	0	0.99011	0.00028	11	0	0.98879	0.00044
C4-63	0.10256	49	0	0.99707	4e-05	20	0	0.992	0.00019	50	0	0.99434	8e-05	22	0.40909	0.77484	0.00411	16	0	0.99011	0.00028	11	0.63636	0.63127	0.01176
C4-64	0.13462	49	0.20408	0.89031	0.00103	20	0.1	0.94264	0.0013	50	0.15789	0.91427	0.00103	22	0	0.9898	0.00021	16	0.1875	0.89515	0.00287	11	0	0.98879	0.00044
C4-65	0.27564	49	0.40816	0.76887	0.00203	20	0.1	0.94264	0.0013	50	0.39474	0.77888	0.00247	22	0.04545	0.96827	0.00065	16	0.3125	0.8258	0.00459	11	0	0.98879	0.00044
C4-66	0.19231	49	0	0.99707	4e-05	20	0	0.992	0.00019	50	0.60526	0.63474	0.00374	22	0.31818	0.82744	0.00325	16	0	0.99011	0.00028	11	0	0.98879	0.00044
C4-67	0.21795	49	0.36735	0.79464	0.00184	20	0.25	0.86333	0.00296	50	0	0.99434	8e-05	22	0.04545	0.96827	0.00065	16	0.5625	0.66581	0.00799	11	0.09091	0.94601	0.00209
C4-68	0.19231	49	0.20408	0.89031	0.00103	20	0	0.992	0.00019	50	0.44737	0.74546	0.00279	22	0.13636	0.92372	0.00151	16	0	0.99011	0.00028	11	0	0.98879	0.00044
C4-69	0.12821	49	0.12245	0.93448	0.00063	20	0.1	0.94264	0.0013	50	0.15789	0.91427	0.00103	22	0.27273	0.85253	0.00282	16	0	0.99011	0.00028	11	0	0.98879	0.00044
C4-70	0.39744	49	0.91837	0.29583	0.00443	20	0.25	0.86333	0.00296	50	0	0.99434	8e-05	22	0	0.9898	0.00021	16	0.75	0.51423	0.01043	11	0	0.98879	0.00044
C4-71	0.13462	49	0.10204	0.9452	0.00053	20	0	0.992	0.00019	50	0.26316	0.85675	0.00167	22	0.22727	0.8769	0.00238	16	0.0625	0.95949	0.00115	11	0	0.98879	0.00044
C4-72	0.15385	49	0.04082	0.97665	0.00024	20	0	0.992	0.00019	50	0.55263	0.67367	0.00342	22	0	0.9898	0.00021	16	0.0625	0.95949	0.00115	11	0	0.98879	0.00044
C4-73	0.26282	49	0.79592	0.45644	0.00391	20	0	0.992	0.00019	50	0.05263	0.96839	0.0004	22	0	0.9898	0.00021	16	0	0.99011	0.00028	11	0	0.98879	0.00044
C4-74	0.1859	49	0.20408	0.89031	0.00103	20	0	0.992	0.00019	50	0.44737	0.74546	0.00279	22	0	0.9898	0.00021	16	0.0625	0.95949	0.00115	11	0.09091	0.94601	0.00209
C4-75	0.12821	49	0	0.99707	4e-05	20	0.1	0.94264	0.0013	50	0.47368	0.72818	0.00295	22	0	0.9898	0.00021	16	0	0.99011	0.00028	11	0	0.98879	0.00044
C4-76	0.28846	49	0.18367	0.90156	0.00093	20	0	0.992	0.00019	50	0.76316	0.5001	0.00467	22	0.27273	0.85253	0.00282	16	0	0.99011	0.00028	11	0.09091	0.94601	0.00209
C4-77	0.17308	49	0.53061	0.68575	0.00263	20	0	0.992	0.00019	50	0.02632	0.98145	0.00023	22	0	0.9898	0.00021	16	0	0.99011	0.00028	11	0	0.98879	0.00044
C4-78	0.16026	49	0.04082	0.97665	0.00024	20	0	0.992	0.00019	50	0.60526	0.63474	0.00374	22	0	0.9898	0.00021	16	0	0.99011	0.00028	11	0	0.98879	0.00044
C4-79	0.29487	49	0.61224	0.62423	0.00303	20	0.05	0.96763	0.00074	50	0.39474	0.77888	0.00247	22	0	0.9898	0.00021	16	0	0.99011	0.00028	11	0	0.98879	0.00044
C4-80	0.11538	49	0.02041	0.98691	0.00014	20	0	0.992	0.00019	50	0.44737	0.74546	0.00279	22	0	0.9898	0.00021	16	0	0.99011	0.00028	11	0	0.98879	0.00044
C4-81	0.15385	49	0.12245	0.93448	0.00063	20	0	0.992	0.00019	50	0.47368	0.72818	0.00295	22	0	0.9898	0.00021	16	0	0.99011	0.00028	11	0	0.98879	0.00044
C4-82	0.10897	49	0.30612	0.83181	0.00154	20	0	0.992	0.00019	50	0.02632	0.98145	0.00023	22	0	0.9898	0.00021	16	0	0.99011	0.00028	11	0.09091	0.94601	0.00209
C4-83	0.10256	49	0.02041	0.98691	0.00014	20	0	0.992	0.00019	50	0.36842	0.79506	0.00231	22	0.04545	0.96827	0.00065	16	0	0.99011	0.00028	11	0	0.98879	0.00044
C4-84	0.36538	49	0.7551	0.49863	0.00372	20	0	0.992	0.00019	50	0.5	0.71047	0.00311	22	0	0.9898	0.00021	16	0	0.99011	0.00028	11	0.09091	0.94601	0.00209
C4-85	0.19231	49	0.44898	0.7422	0.00224	20	0	0.992	0.00019	50	0.21053	0.88598	0.00134	22	0	0.9898	0.00021	16	0	0.99011	0.00028	11	0	0.98879	0.00044
C4-86	0.1859	49	0.02041	0.98691	0.00014	20	0	0.992	0.00019	50	0.73684	0.52494	0.00451	22	0	0.9898	0.00021	16	0	0.99011	0.00028	11	0	0.98879	0.00044
C4-87	0.10897	49	0.04082	0.97665	0.00024	20	0.4	0.77596	0.00462	50	0	0.99434	8e-05	22	0	0.9898	0.00021	16	0.4375	0.75008	0.0063	11	0	0.98879	0.00044
C4-88	0.1859	49	0.02041	0.98691	0.00014	20	0	0.992	0.00019	50	0.57895	0.6545	0.00358	22	0.22727	0.8769	0.00238	16	0	0.99011	0.00028	11	0.09091	0.94601	0.00209
C4-89	0.21795	49	0	0.99707	4e-05	20	0	0.992	0.00019	50	0.73684	0.52494	0.00451	22	0.27273	0.85253	0.00282	16	0	0.99011	0.00028	11	0	0.98879	0.00044
C4-90	0.42949	49	0.73469	0.51843	0.00362	20	0	0.992	0.00019	50	0.78947	0.47395	0.00482	22	0	0.9898	0.00021	16	0.0625	0.95949	0.00115	11	0	0.98879	0.00044
C4-91	0.14744	49	0.16327	0.91266	0.00084	20	0.2	0.89055	0.00241	50	0	0.99434	8e-05	22	0.04545	0.96827	0.00065	16	0.625	0.6194	0.00882	11	0	0.98879	0.00044
C4-92	0.12179	49	0	0.99707	4e-05	20	0	0.992	0.00019	50	0.47368	0.72818	0.00295	22	0.04545	0.96827	0.00065	16	0	0.99011	0.00028	11	0	0.98879	0.00044
C4-93	0.16026	49	0	0.99707	4e-05	20	0	0.992	0.00019	50	0.63158	0.61435	0.00389	22	0	0.9898	0.00021	16	0	0.99011	0.00028	11	0.09091	0.94601	0.00209
C4-94	0.33974	49	0.79592	0.45644	0.00391	20	0.2	0.89055	0.00241	50	0.13158	0.9281	0.00087	22	0	0.9898	0.00021	16	0.3125	0.8258	0.00459	11	0	0.98879	0.00044
C4-95	0.19872	49	0	0.99707	4e-05	20	0.85	0.41552	0.00937	50	0	0.99434	8e-05	22	0	0.9898	0.00021	16	0.875	0.38131	0.01184	11	0	0.98879	0.00044
C4-96	0.17949	49	0.04082	0.97665	0.00024	20	0	0.992	0.00019	50	0.68421	0.5714	0.00421	22	0	0.9898	0.00021	16	0	0.99011	0.00028	11	0	0.98879	0.00044
C5-1	0.70303	50	0.96	0.2154	0.00443	17	0.70588	0.5593	0.00917	50	0.55102	0.67379	0.00268	21	0.38095	0.7917	0.004	17	0.94118	0.28521	0.01161	11	0.45455	0.75094	0.00859
C5-2	0.4	50	0.94	0.25705	0.00441	17	0.29412	0.83831	0.00402	50	0.18367	0.90118	0.00092	21	0.04762	0.96685	0.0007	17	0.23529	0.86958	0.00333	11	0	0.98879	0.00044
C5-3	0.42424	50	0.02	0.98717	0.00013	17	0.23529	0.87092	0.00326	50	0.69388	0.561	0.00335	21	0.95238	0.31499	0.00922	17	0.52941	0.68894	0.00714	11	0.18182	0.9012	0.00372
C5-4	0.48485	50	0.02	0.98717	0.00013	17	0.88235	0.38206	0.01111	50	0.7551	0.50501	0.00364	21	0.42857	0.76341	0.00447	17	0.64706	0.60171	0.00862	11	0.63636	0.63127	0.01176
C5-5	0.10303	50	0.12	0.93582	0.0006	17	0	0.99065	0.00025	50	0.10204	0.9443	0.00053	21	0	0.98934	0.00023	17	0.29412	0.83657	0.0041	11	0.09091	0.94601	0.00209
C5-6	0.46667	50	0.98	0.16376	0.00435	17	0.23529	0.87092	0.00326	50	0.2449	0.86743	0.00122	21	0.19048	0.89599	0.00212	17	0.29412	0.83657	0.0041	11	0.27273	0.85405	0.00535
C5-7	0.37576	50	0.08	0.95669	0.00043	17	0.29412	0.83831	0.00402	50	0.79592	0.46395	0.00383	21	0.2381	0.87108	0.00259	17	0.41176	0.76631	0.00562	11	0.18182	0.9012	0.00372
C5-8	0.22424	50	0.02	0.98717	0.00013	17	0.23529	0.87092	0.00326	50	0.2449	0.86743	0.00122	21	0.2381	0.87108	0.00259	17	0.58824	0.64679	0.00788	11	0.45455	0.75094	0.00859
C5-9	0.16364	50	0.04	0.97712	0.00023	17	0.70588	0.5593	0.00917	50	0	0.99558	5e-05	21	0.04762	0.96685	0.0007	17	0.52941	0.68894	0.00714	11	0.27273	0.85405	0.00535
C5-10	0.27273	50	0.28	0.8472	0.00137	17	0.17647	0.90234	0.00251	50	0.04082	0.9754	0.00023	21	0.80952	0.48052	0.00812	17	0.41176	0.76631	0.00562	11	0.18182	0.9012	0.00372
C5-11	0.15152	50	0.26	0.85878	0.00128	17	0	0.99065	0.00025	50	0.06122	0.96514	0.00034	21	0.19048	0.89599	0.00212	17	0.29412	0.83657	0.0041	11	0	0.98879	0.00044
C5-12	0.10303	50	0.04	0.97712	0.00023	17	0.23529	0.87092	0.00326	50	0.16327	0.91215	0.00082	21	0.04762	0.96685	0.0007	17	0.11765	0.93209	0.0018	11	0	0.98879	0.00044
C5-13	0.15758	50	0.02	0.98717	0.00013	17	0.23529	0.87092	0.00326	50	0.18367	0.90118	0.00092	21	0.09524	0.94382	0.00118	17	0.47059	0.72865	0.00638	11	0.18182	0.9012	0.00372
C5-14	0.24242	50	0.1	0.94633	0.0005	17	0.47059	0.73186	0.00625	50	0.14286	0.92299	0.00073	21	0.2381	0.87108	0.00259	17	0.58824	0.64679	0.00788	11	0.45455	0.75094	0.00859
C5-15	0.17576	50	0.34	0.81148	0.00167	17	0.05882	0.96212	0.001	50	0.04082	0.9754	0.00023	21	0.2381	0.87108	0.00259	17	0.17647	0.90137	0.00256	11	0.09091	0.94601	0.00209
C5-16	0.10909	50	0.18	0.90361	0.0009	17	0.11765	0.9327	0.00176	50	0.08163	0.95477	0.00045	21	0.04762	0.96685	0.0007	17	0.11765	0.93209	0.0018	11	0	0.98879	0.00044
C5-17	0.38788	50	0.04	0.97712	0.00023	17	0.17647	0.90234	0.00251	50	0.89796	0.34032	0.00427	21	0.33333	0.81902	0.00354	17	0.29412	0.83657	0.0041	11	0.27273	0.85405	0.00535
C5-18	0.33333	50	0.7	0.55042	0.00339	17	0.05882	0.96212	0.001	50	0.28571	0.84418	0.00142	21	0.09524	0.94382	0.00118	17	0.11765	0.93209	0.0018	11	0.09091	0.94601	0.00209
C5-19	0.3697	50	0.16	0.91447	0.0008	17	0.41176	0.76898	0.00551	50	0.4898	0.71671	0.00239	21	0.28571	0.84545	0.00306	17	0.76471	0.49954	0.01006	11	0.27273	0.85405	0.00535
C5-20	0.21212	50	0.2	0.89262	0.00099	17	0.47059	0.73186	0.00625	50	0.18367	0.90118	0.00092	21	0	0.98934	0.00023	17	0.47059	0.72865	0.00638	11	0	0.98879	0.00044
C5-21	0.47273	50	0.6	0.63381	0.00292	17	0.35294	0.8044	0.00476	50	0.57143	0.65885	0.00278	21	0.09524	0.94382	0.00118	17	0.29412	0.83657	0.0041	11	0.63636	0.63127	0.01176
C5-22	0.2	50	0.06	0.96696	0.00033	17	0.11765	0.9327	0.00176	50	0.2449	0.86743	0.00122	21	0.52381	0.70342	0.0054	17	0.23529	0.86958	0.00333	11	0.09091	0.94601	0.00209
C5-23	0.12121	50	0.12	0.93582	0.0006	17	0	0.99065	0.00025	50	0.08163	0.95477	0.00045	21	0.42857	0.76341	0.00447	17	0.05882	0.96182	0.00102	11	0	0.98879	0.00044
C5-24	0.10303	50	0.06	0.96696	0.00033	17	0.11765	0.9327	0.00176	50	0	0.99558	5e-05	21	0.14286	0.92021	0.00165	17	0.35294	0.80221	0.00486	11	0.27273	0.85405	0.00535
C5-25	0.10303	50	0.02	0.98717	0.00013	17	0.05882	0.96212	0.001	50	0.10204	0.9443	0.00053	21	0.09524	0.94382	0.00118	17	0.35294	0.80221	0.00486	11	0.18182	0.9012	0.00372
C5-26	0.21818	50	0.02	0.98717	0.00013	17	0.41176	0.76898	0.00551	50	0.18367	0.90118	0.00092	21	0.19048	0.89599	0.00212	17	0.64706	0.60171	0.00862	11	0.36364	0.80415	0.00698
C5-27	0.15152	50	0.28	0.8472	0.00137	17	0.05882	0.96212	0.001	50	0.10204	0.9443	0.00053	21	0.04762	0.96685	0.0007	17	0.23529	0.86958	0.00333	11	0	0.98879	0.00044
C5-28	0.17576	50	0.38	0.78675	0.00187	17	0	0.99065	0.00025	50	0.06122	0.96514	0.00034	21	0.14286	0.92021	0.00165	17	0.11765	0.93209	0.0018	11	0.18182	0.9012	0.00372
C5-29	0.24848	50	0.34	0.81148	0.00167	17	0.05882	0.96212	0.001	50	0.26531	0.85588	0.00132	21	0.09524	0.94382	0.00118	17	0.23529	0.86958	0.00333	11	0.36364	0.80415	0.00698
C5-30	0.51515	50	0.64	0.60184	0.00311	17	0.11765	0.9327	0.00176	50	0.85714	0.39444	0.00411	21	0.04762	0.96685	0.0007	17	0.17647	0.90137	0.00256	11	0.45455	0.75094	0.00859
C5-31	0.34545	50	0.12	0.93582	0.0006	17	0.11765	0.9327	0.00176	50	0.85714	0.39444	0.00411	21	0.2381	0.87108	0.00259	17	0.05882	0.96182	0.00102	11	0.09091	0.94601	0.00209
C5-32	0.10909	50	0.08	0.95669	0.00043	17	0.05882	0.96212	0.001	50	0.12245	0.93371	0.00063	21	0.14286	0.92021	0.00165	17	0.11765	0.93209	0.0018	11	0.18182	0.9012	0.00372
C5-33	0.15152	50	0.02	0.98717	0.00013	17	0.23529	0.87092	0.00326	50	0.16327	0.91215	0.00082	21	0.09524	0.94382	0.00118	17	0.35294	0.80221	0.00486	11	0.36364	0.80415	0.00698
C5-34	0.21818	50	0.54	0.67895	0.00263	17	0.05882	0.96212	0.001	50	0.08163	0.95477	0.00045	21	0.09524	0.94382	0.00118	17	0.11765	0.93209	0.0018	11	0	0.98879	0.00044
C5-35	0.47273	50	0.96	0.2154	0.00443	17	0.29412	0.83831	0.00402	50	0.18367	0.90118	0.00092	21	0.19048	0.89599	0.00212	17	0.64706	0.60171	0.00862	11	0.09091	0.94601	0.00209
C5-36	0.4303	50	0.04	0.97712	0.00023	17	0.29412	0.83831	0.00402	50	0.85714	0.39444	0.00411	21	0.2381	0.87108	0.00259	17	0.76471	0.49954	0.01006	11	0.36364	0.80415	0.00698
C5-37	0.15152	50	0.18	0.90361	0.0009	17	0.23529	0.87092	0.00326	50	0.10204	0.9443	0.00053	21	0.04762	0.96685	0.0007	17	0.23529	0.86958	0.00333	11	0.18182	0.9012	0.00372
C5-38	0.2303	50	0.02	0.98717	0.00013	17	0.47059	0.73186	0.00625	50	0.12245	0.93371	0.00063	21	0.28571	0.84545	0.00306	17	0.82353	0.43969	0.01072	11	0.27273	0.85405	0.00535
C5-39	0.1697	50	0.02	0.98717	0.00013	17	0.17647	0.90234	0.00251	50	0.16327	0.91215	0.00082	21	0.2381	0.87108	0.00259	17	0.47059	0.72865	0.00638	11	0.27273	0.85405	0.00535
C5-40	0.18788	50	0.04	0.97712	0.00023	17	0.05882	0.96212	0.001	50	0.38776	0.78304	0.00191	21	0.19048	0.89599	0.00212	17	0.23529	0.86958	0.00333	11	0.09091	0.94601	0.00209
C5-41	0.20606	50	0.24	0.8702	0.00118	17	0	0.99065	0.00025	50	0.34694	0.80805	0.00171	21	0.04762	0.96685	0.0007	17	0.23529	0.86958	0.00333	11	0	0.98879	0.00044
C5-42	0.26667	50	0.02	0.98717	0.00013	17	0.05882	0.96212	0.001	50	0.71429	0.54298	0.00345	21	0.04762	0.96685	0.0007	17	0.23529	0.86958	0.00333	11	0.18182	0.9012	0.00372
C5-43	0.2	50	0.46	0.73483	0.00225	17	0.11765	0.9327	0.00176	50	0.04082	0.9754	0.00023	21	0.19048	0.89599	0.00212	17	0.11765	0.93209	0.0018	11	0	0.98879	0.00044
C5-44	0.32121	50	0.88	0.3539	0.0042	17	0.11765	0.9327	0.00176	50	0.08163	0.95477	0.00045	21	0.09524	0.94382	0.00118	17	0.05882	0.96182	0.00102	11	0	0.98879	0.00044
C5-45	0.44242	50	0.98	0.16376	0.00435	17	0.05882	0.96212	0.001	50	0.36735	0.79564	0.00181	21	0.09524	0.94382	0.00118	17	0.17647	0.90137	0.00256	11	0	0.98879	0.00044
C5-46	0.11515	50	0.08	0.95669	0.00043	17	0.05882	0.96212	0.001	50	0.10204	0.9443	0.00053	21	0.14286	0.92021	0.00165	17	0.35294	0.80221	0.00486	11	0	0.98879	0.00044
C5-47	0.11515	50	0.04	0.97712	0.00023	17	0.05882	0.96212	0.001	50	0.32653	0.82027	0.0016	21	0	0.98934	0.00023	17	0	0.99066	0.00026	11	0	0.98879	0.00044
C5-48	0.28485	50	0.74	0.51329	0.00358	17	0.05882	0.96212	0.001	50	0.08163	0.95477	0.00045	21	0.04762	0.96685	0.0007	17	0.17647	0.90137	0.00256	11	0.09091	0.94601	0.00209
C5-49	0.31515	50	0.6	0.63381	0.00292	17	0.05882	0.96212	0.001	50	0.36735	0.79564	0.00181	21	0	0.98934	0.00023	17	0.11765	0.93209	0.0018	11	0.09091	0.94601	0.00209
C5-50	0.15758	50	0.32	0.82355	0.00157	17	0.11765	0.9327	0.00176	50	0.14286	0.92299	0.00073	21	0	0.98934	0.00023	17	0.05882	0.96182	0.00102	11	0	0.98879	0.00044
C5-51	0.12727	50	0.28	0.8472	0.00137	17	0	0.99065	0.00025	50	0.08163	0.95477	0.00045	21	0	0.98934	0.00023	17	0.17647	0.90137	0.00256	11	0	0.98879	0.00044
C5-52	0.38182	50	0.94	0.25705	0.00441	17	0.05882	0.96212	0.001	50	0.20408	0.89007	0.00102	21	0.09524	0.94382	0.00118	17	0.17647	0.90137	0.00256	11	0	0.98879	0.00044
C5-53	0.47879	50	0.98	0.16376	0.00435	17	0	0.99065	0.00025	50	0.4898	0.71671	0.00239	21	0.09524	0.94382	0.00118	17	0.23529	0.86958	0.00333	11	0	0.98879	0.00044
C5-54	0.18182	50	0.16	0.91447	0.0008	17	0.35294	0.8044	0.00476	50	0.02041	0.98554	0.00014	21	0.04762	0.96685	0.0007	17	0.64706	0.60171	0.00862	11	0.27273	0.85405	0.00535
C5-55	0.25455	50	0.24	0.8702	0.00118	17	0.64706	0.60705	0.00845	50	0.06122	0.96514	0.00034	21	0.14286	0.92021	0.00165	17	0.47059	0.72865	0.00638	11	0.45455	0.75094	0.00859
C5-56	0.30303	50	0.08	0.95669	0.00043	17	0.05882	0.96212	0.001	50	0.44898	0.74395	0.00219	21	0.80952	0.48052	0.00812	17	0.35294	0.80221	0.00486	11	0	0.98879	0.00044
C5-57	0.54545	50	0.88	0.3539	0.0042	17	0	0.99065	0.00025	50	0.71429	0.54298	0.00345	21	0.28571	0.84545	0.00306	17	0.23529	0.86958	0.00333	11	0.09091	0.94601	0.00209
C5-58	0.3697	50	0.94	0.25705	0.00441	17	0.11765	0.9327	0.00176	50	0.18367	0.90118	0.00092	21	0.09524	0.94382	0.00118	17	0.05882	0.96182	0.00102	11	0	0.98879	0.00044
C5-59	0.10909	50	0.24	0.8702	0.00118	17	0.05882	0.96212	0.001	50	0.02041	0.98554	0.00014	21	0.09524	0.94382	0.00118	17	0.11765	0.93209	0.0018	11	0	0.98879	0.00044
C5-60	0.1697	50	0.32	0.82355	0.00157	17	0.11765	0.9327	0.00176	50	0.10204	0.9443	0.00053	21	0.14286	0.92021	0.00165	17	0.11765	0.93209	0.0018	11	0	0.98879	0.00044
C5-61	0.32727	50	0.9	0.32483	0.00428	17	0.05882	0.96212	0.001	50	0.14286	0.92299	0.00073	21	0	0.98934	0.00023	17	0.05882	0.96182	0.00102	11	0	0.98879	0.00044
C5-62	0.46061	50	0.98	0.16376	0.00435	17	0.23529	0.87092	0.00326	50	0.32653	0.82027	0.0016	21	0.19048	0.89599	0.00212	17	0.17647	0.90137	0.00256	11	0	0.98879	0.00044
C5-63	0.13333	50	0	0.99714	3e-05	17	0.17647	0.90234	0.00251	50	0.02041	0.98554	0.00014	21	0.2381	0.87108	0.00259	17	0.64706	0.60171	0.00862	11	0.18182	0.9012	0.00372
C5-64	0.38182	50	0.98	0.16376	0.00435	17	0.05882	0.96212	0.001	50	0.14286	0.92299	0.00073	21	0.09524	0.94382	0.00118	17	0.23529	0.86958	0.00333	11	0	0.98879	0.00044
C5-65	0.3697	50	0.98	0.16376	0.00435	17	0.11765	0.9327	0.00176	50	0.16327	0.91215	0.00082	21	0.04762	0.96685	0.0007	17	0.05882	0.96182	0.00102	11	0	0.98879	0.00044
C5-66	0.18788	50	0.16	0.91447	0.0008	17	0.29412	0.83831	0.00402	50	0.02041	0.98554	0.00014	21	0.19048	0.89599	0.00212	17	0.70588	0.55298	0.00935	11	0.09091	0.94601	0.00209
C5-67	0.14545	50	0.32	0.82355	0.00157	17	0	0.99065	0.00025	50	0.10204	0.9443	0.00053	21	0.04762	0.96685	0.0007	17	0.11765	0.93209	0.0018	11	0	0.98879	0.00044
C5-68	0.17576	50	0.24	0.8702	0.00118	17	0.05882	0.96212	0.001	50	0.32653	0.82027	0.0016	21	0	0.98934	0.00023	17	0	0.99066	0.00026	11	0	0.98879	0.00044
C5-69	0.48485	50	0.96	0.2154	0.00443	17	0.11765	0.9327	0.00176	50	0.28571	0.84418	0.00142	21	0.2381	0.87108	0.00259	17	0.58824	0.64679	0.00788	11	0.09091	0.94601	0.00209
C5-70	0.4	50	0.98	0.16376	0.00435	17	0.05882	0.96212	0.001	50	0.2449	0.86743	0.00122	21	0.09524	0.94382	0.00118	17	0.11765	0.93209	0.0018	11	0	0.98879	0.00044
C5-71	0.21818	50	0	0.99714	3e-05	17	0.17647	0.90234	0.00251	50	0.57143	0.65885	0.00278	21	0.04762	0.96685	0.0007	17	0.23529	0.86958	0.00333	11	0	0.98879	0.00044
C5-72	0.11515	50	0	0.99714	3e-05	17	0.17647	0.90234	0.00251	50	0.10204	0.9443	0.00053	21	0.28571	0.84545	0.00306	17	0.29412	0.83657	0.0041	11	0	0.98879	0.00044
C5-73	0.27273	50	0	0.99714	3e-05	17	0.11765	0.9327	0.00176	50	0.81633	0.44199	0.00393	21	0.09524	0.94382	0.00118	17	0.05882	0.96182	0.00102	11	0	0.98879	0.00044
C5-74	0.18182	50	0	0.99714	3e-05	17	0.35294	0.8044	0.00476	50	0.40816	0.77023	0.002	21	0.09524	0.94382	0.00118	17	0.11765	0.93209	0.0018	11	0	0.98879	0.00044
C5-75	0.26061	50	0.02	0.98717	0.00013	17	0.05882	0.96212	0.001	50	0.83673	0.4189	0.00401	21	0	0.98934	0.00023	17	0	0.99066	0.00026	11	0	0.98879	0.00044
C5-76	0.21212	50	0	0.99714	3e-05	17	0.41176	0.76898	0.00551	50	0.10204	0.9443	0.00053	21	0.28571	0.84545	0.00306	17	0.82353	0.43969	0.01072	11	0.27273	0.85405	0.00535
C5-77	0.10303	50	0	0.99714	3e-05	17	0	0.99065	0.00025	50	0.34694	0.80805	0.00171	21	0	0.98934	0.00023	17	0	0.99066	0.00026	11	0	0.98879	0.00044
C5-78	0.2303	50	0	0.99714	3e-05	17	0.05882	0.96212	0.001	50	0.7551	0.50501	0.00364	21	0	0.98934	0.00023	17	0	0.99066	0.00026	11	0	0.98879	0.00044
C5-79	0.33333	50	0.92	0.29289	0.00435	17	0	0.99065	0.00025	50	0.18367	0.90118	0.00092	21	0	0.98934	0.00023	17	0	0.99066	0.00026	11	0	0.98879	0.00044
C5-80	0.12121	50	0.32	0.82355	0.00157	17	0	0.99065	0.00025	50	0.08163	0.95477	0.00045	21	0	0.98934	0.00023	17	0	0.99066	0.00026	11	0	0.98879	0.00044
C5-81	0.24242	50	0.26	0.85878	0.00128	17	0.11765	0.9327	0.00176	50	0.44898	0.74395	0.00219	21	0	0.98934	0.00023	17	0.11765	0.93209	0.0018	11	0.09091	0.94601	0.00209
C5-82	0.2	50	0.08	0.95669	0.00043	17	0.29412	0.83831	0.00402	50	0.10204	0.9443	0.00053	21	0.2381	0.87108	0.00259	17	0.76471	0.49954	0.01006	11	0.09091	0.94601	0.00209
C5-83	0.13333	50	0.26	0.85878	0.00128	17	0.11765	0.9327	0.00176	50	0.08163	0.95477	0.00045	21	0.04762	0.96685	0.0007	17	0.05882	0.96182	0.00102	11	0.09091	0.94601	0.00209
C5-84	0.16364	50	0	0.99714	3e-05	17	0.41176	0.76898	0.00551	50	0	0.99558	5e-05	21	0.28571	0.84545	0.00306	17	0.76471	0.49954	0.01006	11	0.09091	0.94601	0.00209
C5-85	0.12727	50	0	0.99714	3e-05	17	0	0.99065	0.00025	50	0.38776	0.78304	0.00191	21	0.04762	0.96685	0.0007	17	0.05882	0.96182	0.00102	11	0	0.98879	0.00044
C5-86	0.38182	50	0.94	0.25705	0.00441	17	0	0.99065	0.00025	50	0.32653	0.82027	0.0016	21	0	0.98934	0.00023	17	0	0.99066	0.00026	11	0	0.98879	0.00044
C5-87	0.24848	50	0	0.99714	3e-05	17	0	0.99065	0.00025	50	0.83673	0.4189	0.00401	21	0	0.98934	0.00023	17	0	0.99066	0.00026	11	0	0.98879	0.00044
C5-88	0.10909	50	0.18	0.90361	0.0009	17	0	0.99065	0.00025	50	0.18367	0.90118	0.00092	21	0	0.98934	0.00023	17	0	0.99066	0.00026	11	0	0.98879	0.00044
C5-89	0.2303	50	0	0.99714	3e-05	17	0	0.99065	0.00025	50	0.77551	0.48491	0.00374	21	0	0.98934	0.00023	17	0	0.99066	0.00026	11	0	0.98879	0.00044
C5-90	0.35152	50	0.96	0.2154	0.00443	17	0.05882	0.96212	0.001	50	0.18367	0.90118	0.00092	21	0	0.98934	0.00023	17	0	0.99066	0.00026	11	0	0.98879	0.00044
